# Supplementary material for: 2,2′-[(E,E)-1,1′-(2,2-Dimethyl­propane-1,3-diyldinitrilo)diethyl­idyne]diphenol
Source: Acta Crystallogr Sect E Struct Rep Online. 2009 Jun 20;65(Pt 7):o1662–3. doi: 10.1107/S1600536809022855 (PMC2969254; doi:10.1107/S1600536809022855)
Supplement: Supplementary file 1 [file e-65-o1662-sup1.cif]

##############################################################################
###                                                                        ###
###        Electronic paper (Acta Crystallographica Section E)             ###
###                                                                        ###
##############################################################################
#                                                                            #
# This CIF contains the data in a paper accepted for publication in Acta     #
# Crystallographica Section E. It conforms to the requirements of Notes      #
# for Authors for Section E, and has been peer reviewed under the auspices   #
# of the IUCr Commission on Journals.                                        #
#                                                                            #
# Full details of the Crystallographic Information File format               #
# are given in the paper "The Crystallographic Information File (CIF):       #
# a New Standard Archive File for Crystallography" by S. R. Hall, F. H.      #
# Allen and I. D. Brown [Acta Cryst. (1991), A47, 655-685].                  #
#                                                                            #
# The current version of the core CIF dictionary is obtainable from          #
# ftp://ftp.iucr.org/pub/cif_core.dic. The current version number is 2.4.    #
#                                                                            #
# Software is freely available for graphical display of the structure(s) in  #
# this CIF.  For information consult the CIF home page http://www.iucr.org/  #
# cif/home.html                                                              #
#                                                                            #
# This file may be used for bona fide research purposes within the           #
# scientific community so long as proper attribution is given to the journal # 
# article from which it was obtained.                                        #
#                                                                            #
##############################################################################
                                             
data_I
_audit_creation_method     SHELXL-97
_chemical_name_systematic
;
2,2'-[(<i>E</i>,<i>E</i>)-1,1'-(2,2-Dimethylpropane-1,3-
diyldinitrilo)diethylidyne]diphenol
;
_chemical_name_common     ?
_chemical_formula_moiety     'C21 H26 N2 O2'
_chemical_formula_sum     'C21 H26 N2 O2'
_chemical_formula_iupac     'C21 H26 N2 O2'
_chemical_formula_weight     338.44
_chemical_melting_point     ?
_symmetry_cell_setting     triclinic
_symmetry_space_group_name_H-M     'P -1'
loop_
    _symmetry_equiv_pos_as_xyz
    'x, y, z'
    '-x, -y, -z'
_cell_length_a     7.7847(9)
_cell_length_b     9.1857(12)
_cell_length_c     13.3801(14)
_cell_angle_alpha     79.547(4)
_cell_angle_beta     77.508(3)
_cell_angle_gamma     85.537(4)
_cell_volume     917.89(18)
_cell_formula_units_Z     2
_cell_measurement_reflns_used     6952
_cell_measurement_theta_min     3.2
_cell_measurement_theta_max     27.5
_cell_measurement_temperature     193(2)
_exptl_crystal_description     'block'
_exptl_crystal_colour     'yellow'
_exptl_crystal_size_max     0.40
_exptl_crystal_size_mid     0.30
_exptl_crystal_size_min     0.10
_exptl_crystal_density_diffrn     1.225
_exptl_crystal_density_meas     ?
_exptl_crystal_density_method     'not measured'
_exptl_crystal_F_000     364
_exptl_absorpt_coefficient_mu     0.079
_exptl_absorpt_correction_type     multi-scan
_exptl_absorpt_process_details     '(ABSCOR; Higashi, 1995)'
_exptl_absorpt_correction_T_min     0.9691
_exptl_absorpt_correction_T_max     0.9922
_diffrn_ambient_temperature     193(2)
_diffrn_radiation_type     'Mo K\a'
_diffrn_radiation_wavelength     0.71075
_diffrn_radiation_source     'fine-focus sealed tube'
_diffrn_radiation_monochromator     graphite
_diffrn_measurement_device_type     'Rigaku R-AXIS RAPID'
_diffrn_measurement_method     \w
_diffrn_detector_area_resol_mean     10.00
_diffrn_reflns_number     9076
_diffrn_reflns_av_R_equivalents     0.0232
_diffrn_reflns_av_sigmaI/netI     0.0276
_diffrn_reflns_theta_min     3.16
_diffrn_reflns_theta_max     27.48
_diffrn_reflns_theta_full     27.48
_diffrn_measured_fraction_theta_max     0.988
_diffrn_measured_fraction_theta_full     0.988
_diffrn_reflns_limit_h_min     -9
_diffrn_reflns_limit_h_max     10
_diffrn_reflns_limit_k_min     -11
_diffrn_reflns_limit_k_max     11
_diffrn_reflns_limit_l_min     -17
_diffrn_reflns_limit_l_max     17
_refine_special_details
;
Refinement of <i>F</i>^2^ against ALL reflections. The weighted <i>R</i>-factor
<i>wR</i> and goodness of fit <i>S</i> are based on <i>F</i>^2^, conventional
<i>R</i>-factors <i>R</i> are based on <i>F</i>, with <i>F</i> set to zero for
negative <i>F</i>^2^. The threshold expression of <i>F</i>^2^ >
\s(<i>F</i>^2^) is used only for calculating <i>R</i>-factors(gt) <i>etc</i>.
and is not relevant to the choice of reflections for refinement.
<i>R</i>-factors based on <i>F</i>^2^ are statistically about twice as large
as those based on <i>F</i>, and <i>R</i>- factors based on ALL data will be
even larger.
;
_reflns_number_total     4143
_reflns_number_gt     3022
_reflns_threshold_expression     I>2\s(I)
_refine_ls_structure_factor_coef     Fsqd
_refine_ls_matrix_type     full
_refine_ls_R_factor_all     0.0576
_refine_ls_R_factor_gt     0.0428
_refine_ls_wR_factor_gt     0.1263
_refine_ls_wR_factor_ref     0.1350
_refine_ls_goodness_of_fit_ref     1.046
_refine_ls_restrained_S_all     1.046
_refine_ls_number_reflns     4143
_refine_ls_number_parameters     331
_refine_ls_number_restraints     0
_refine_ls_hydrogen_treatment     refall
_refine_ls_weighting_scheme     calc
_refine_ls_weighting_details
                 'calc w=1/[\s^2^(Fo^2^)+(0.0886P)^2^] where P=(Fo^2^+2Fc^2^)/3'
_atom_sites_solution_hydrogens     difmap
_atom_sites_solution_primary     direct
_atom_sites_solution_secondary     difmap
_refine_ls_shift/su_max     0.000
_refine_ls_shift/su_mean     0.000
_refine_diff_density_max     0.280
_refine_diff_density_min     -0.165
_refine_ls_extinction_method     none
_refine_ls_extinction_coef     ?
loop_
    _atom_type_symbol
    _atom_type_description
    _atom_type_scat_dispersion_real
    _atom_type_scat_dispersion_imag
    _atom_type_scat_source
    'C' 'C' 0.0033 0.0016
                         'International Tables Vol C Tables 4.2.6.8 and 6.1.1.4'
    'H' 'H' 0.0000 0.0000
                         'International Tables Vol C Tables 4.2.6.8 and 6.1.1.4'
    'O' 'O' 0.0106 0.0060
                         'International Tables Vol C Tables 4.2.6.8 and 6.1.1.4'
    'N' 'N' 0.0061 0.0033
                         'International Tables Vol C Tables 4.2.6.8 and 6.1.1.4'
_computing_data_collection     'PROCESS-AUTO (Rigaku, 1998)'
_computing_cell_refinement     'PROCESS-AUTO (Rigaku, 1998)'
_computing_data_reduction     'CrystalStructure (Rigaku/MSC, 2004)'
_computing_structure_solution     'SIR2004 (Burla <i>et al.</i>,  2005)'
_computing_structure_refinement     'SHELXS97 (Sheldrick, 2008)'
_computing_molecular_graphics     'ORTEP-3 for Windows (Farrugia, 1997)'
_computing_publication_material     'SHELXS97 (Sheldrick, 2008)'
loop_
    _atom_site_type_symbol
    _atom_site_label
    _atom_site_fract_x
    _atom_site_fract_y
    _atom_site_fract_z
    _atom_site_U_iso_or_equiv
    _atom_site_adp_type
    _atom_site_calc_flag
    _atom_site_refinement_flags
    _atom_site_occupancy
    _atom_site_disorder_assembly
    _atom_site_disorder_group
    O O1 0.15478(13) 0.65393(11) 0.31309(7) 0.0451(2) Uani d . 1 . .
    O O2 -0.20734(13) 0.07117(12) 0.24962(8) 0.0540(3) Uani d . 1 . .
    N N1 0.21630(13) 0.37811(11) 0.34121(8) 0.0364(2) Uani d . 1 . .
    N N2 0.11114(13) 0.06677(11) 0.15578(8) 0.0362(2) Uani d . 1 . .
    C C1 0.19076(15) 0.65208(14) 0.40716(9) 0.0359(3) Uani d . 1 . .
    C C2 0.18871(17) 0.78713(16) 0.44180(11) 0.0432(3) Uani d . 1 . .
    C C3 0.22510(18) 0.79071(17) 0.53777(11) 0.0478(4) Uani d . 1 . .
    C C4 0.26271(18) 0.66134(18) 0.60108(11) 0.0485(4) Uani d . 1 . .
    C C5 0.26484(17) 0.52696(17) 0.56774(10) 0.0430(3) Uani d . 1 . .
    C C6 0.23057(14) 0.51821(14) 0.47044(9) 0.0344(3) Uani d . 1 . .
    C C7 0.23780(14) 0.37460(13) 0.43405(9) 0.0345(3) Uani d . 1 . .
    C C8 0.2708(2) 0.23544(17) 0.50650(11) 0.0475(3) Uani d . 1 . .
    C C9 0.22683(18) 0.24468(14) 0.29458(10) 0.0387(3) Uani d . 1 . .
    C C10 0.26636(16) 0.28390(14) 0.17541(9) 0.0379(3) Uani d . 1 . .
    C C11 0.4468(2) 0.35385(19) 0.13855(13) 0.0535(4) Uani d . 1 . .
    C C12 0.1233(2) 0.38992(17) 0.13821(11) 0.0502(4) Uani d . 1 . .
    C C13 0.27857(16) 0.14083(14) 0.12936(10) 0.0378(3) Uani d . 1 . .
    C C14 0.09534(15) -0.05311(13) 0.12181(8) 0.0323(3) Uani d . 1 . .
    C C15 0.24475(17) -0.12727(17) 0.05479(11) 0.0411(3) Uani d . 1 . .
    C C16 -0.07908(15) -0.12069(13) 0.15177(8) 0.0329(3) Uani d . 1 . .
    C C17 -0.10843(17) -0.25178(15) 0.12019(10) 0.0395(3) Uani d . 1 . .
    C C18 -0.26901(18) -0.31863(17) 0.15062(11) 0.0464(3) Uani d . 1 . .
    C C19 -0.40732(18) -0.25416(18) 0.21474(10) 0.0474(3) Uani d . 1 . .
    C C20 -0.38434(17) -0.12466(17) 0.24715(10) 0.0452(3) Uani d . 1 . .
    C C21 -0.22264(16) -0.05565(15) 0.21614(9) 0.0384(3) Uani d . 1 . .
    H H01 0.170(2) 0.545(2) 0.3073(15) 0.079(6) Uiso d . 1 . .
    H H2 0.162(2) 0.8773(19) 0.3937(13) 0.054(4) Uiso d . 1 . .
    H H3 0.223(2) 0.8850(18) 0.5615(12) 0.050(4) Uiso d . 1 . .
    H H4 0.291(2) 0.664(2) 0.6686(15) 0.072(5) Uiso d . 1 . .
    H H5 0.292(2) 0.4369(19) 0.6115(13) 0.054(4) Uiso d . 1 . .
    H H8B 0.194(2) 0.2313(19) 0.5766(14) 0.065(5) Uiso d . 1 . .
    H H8C 0.388(3) 0.231(2) 0.5152(16) 0.084(6) Uiso d . 1 . .
    H H8A 0.246(3) 0.148(3) 0.4832(17) 0.089(6) Uiso d . 1 . .
    H H9A 0.327(2) 0.1723(18) 0.3147(12) 0.054(4) Uiso d . 1 . .
    H H9B 0.115(2) 0.1914(18) 0.3175(12) 0.047(4) Uiso d . 1 . .
    H H11A 0.476(2) 0.375(2) 0.0579(15) 0.068(5) Uiso d . 1 . .
    H H11C 0.542(3) 0.285(2) 0.1658(14) 0.072(5) Uiso d . 1 . .
    H H11B 0.444(2) 0.445(2) 0.1650(14) 0.065(5) Uiso d . 1 . .
    H H12C 0.117(2) 0.482(2) 0.1598(14) 0.066(5) Uiso d . 1 . .
    H H12B 0.140(2) 0.4148(19) 0.0638(14) 0.062(5) Uiso d . 1 . .
    H H12A -0.003(3) 0.344(2) 0.1627(15) 0.072(5) Uiso d . 1 . .
    H H13B 0.3711(19) 0.0670(17) 0.1561(11) 0.044(4) Uiso d . 1 . .
    H H13A 0.3126(19) 0.1690(16) 0.0504(12) 0.044(4) Uiso d . 1 . .
    H H02 -0.080(3) 0.098(2) 0.2212(15) 0.078(6) Uiso d . 1 . .
    H H20 -0.481(2) -0.078(2) 0.2925(13) 0.062(5) Uiso d . 1 . .
    H H19 -0.523(2) -0.3005(19) 0.2356(13) 0.061(4) Uiso d . 1 . .
    H H18 -0.285(2) -0.4125(19) 0.1276(12) 0.058(4) Uiso d . 1 . .
    H H17 -0.012(2) -0.2981(17) 0.0743(12) 0.051(4) Uiso d . 1 . .
    H H15A 0.353(3) -0.080(2) 0.0387(16) 0.084(6) Uiso d . 1 . .
    H H15B 0.274(3) -0.223(3) 0.0876(16) 0.082(6) Uiso d . 1 . .
    H H15C 0.212(2) -0.149(2) -0.0053(15) 0.070(5) Uiso d . 1 . .
loop_
    _atom_site_aniso_label
    _atom_site_aniso_U_11
    _atom_site_aniso_U_22
    _atom_site_aniso_U_33
    _atom_site_aniso_U_12
    _atom_site_aniso_U_13
    _atom_site_aniso_U_23
    O1 0.0605(6) 0.0362(5) 0.0397(5) -0.0023(4) -0.0153(4) -0.0034(4)
    O2 0.0479(5) 0.0556(6) 0.0603(6) 0.0028(5) 0.0009(5) -0.0310(5)
    N1 0.0416(5) 0.0328(6) 0.0345(5) -0.0006(4) -0.0063(4) -0.0067(4)
    N2 0.0390(5) 0.0333(6) 0.0367(5) 0.0016(4) -0.0063(4) -0.0098(4)
    C1 0.0323(5) 0.0390(7) 0.0343(6) -0.0049(5) -0.0006(5) -0.0070(5)
    C2 0.0430(6) 0.0372(7) 0.0460(7) -0.0058(5) 0.0006(6) -0.0083(6)
    C3 0.0446(7) 0.0480(8) 0.0510(8) -0.0114(6) 0.0043(6) -0.0220(6)
    C4 0.0467(7) 0.0618(10) 0.0400(7) -0.0077(6) -0.0038(6) -0.0203(6)
    C5 0.0413(7) 0.0511(8) 0.0368(6) -0.0024(6) -0.0072(6) -0.0090(6)
    C6 0.0290(5) 0.0396(7) 0.0335(6) -0.0023(4) -0.0018(5) -0.0081(5)
    C7 0.0297(5) 0.0364(7) 0.0354(6) -0.0016(4) -0.0035(5) -0.0044(5)
    C8 0.0551(8) 0.0426(8) 0.0423(7) 0.0012(6) -0.0104(7) -0.0013(6)
    C9 0.0471(7) 0.0303(6) 0.0381(6) -0.0020(5) -0.0072(5) -0.0062(5)
    C10 0.0452(6) 0.0306(6) 0.0368(6) -0.0024(5) -0.0044(5) -0.0074(5)
    C11 0.0588(9) 0.0448(9) 0.0543(8) -0.0171(7) 0.0058(7) -0.0163(7)
    C12 0.0741(10) 0.0347(8) 0.0435(7) 0.0099(7) -0.0168(7) -0.0103(6)
    C13 0.0389(6) 0.0348(7) 0.0392(6) -0.0012(5) -0.0036(5) -0.0108(5)
    C14 0.0364(6) 0.0316(6) 0.0297(5) 0.0046(4) -0.0095(5) -0.0061(4)
    C15 0.0378(6) 0.0407(8) 0.0460(7) 0.0037(5) -0.0051(6) -0.0166(6)
    C16 0.0363(6) 0.0358(7) 0.0275(5) 0.0035(5) -0.0099(5) -0.0054(4)
    C17 0.0417(6) 0.0413(7) 0.0375(6) 0.0004(5) -0.0108(5) -0.0099(5)
    C18 0.0488(7) 0.0499(8) 0.0445(7) -0.0099(6) -0.0138(6) -0.0099(6)
    C19 0.0398(7) 0.0662(10) 0.0367(6) -0.0111(6) -0.0113(6) -0.0023(6)
    C20 0.0370(6) 0.0622(9) 0.0351(6) 0.0033(6) -0.0060(5) -0.0085(6)
    C21 0.0392(6) 0.0458(7) 0.0310(6) 0.0042(5) -0.0084(5) -0.0095(5)
_geom_special_details
;
All e.s.d.'s (except the e.s.d. in the dihedral angle between two l.s. planes)
are estimated using the full covariance matrix. The cell e.s.d.'s are taken
into account individually in the estimation of e.s.d.'s in distances, angles
and torsion angles; correlations between e.s.d.'s in cell parameters are only
used when they are defined by crystal symmetry. An approximate (isotropic)
treatment of cell e.s.d.'s is used for estimating e.s.d.'s involving l.s.
planes.
;
loop_
    _geom_bond_atom_site_label_1
    _geom_bond_atom_site_label_2
    _geom_bond_site_symmetry_2
    _geom_bond_distance
    _geom_bond_publ_flag
    O1 C1 . 1.3443(15) ?
    O1 H01 . 1.01(2) ?
    O2 C21 . 1.3439(16) ?
    O2 H02 . 1.02(2) ?
    N1 C7 . 1.2833(15) ?
    N1 C9 . 1.4622(15) ?
    N2 C14 . 1.2888(15) ?
    N2 C13 . 1.4622(16) ?
    C1 C2 . 1.3987(18) ?
    C1 C6 . 1.4147(18) ?
    C2 C3 . 1.380(2) ?
    C2 H2 . 0.991(17) ?
    C3 C4 . 1.380(2) ?
    C3 H3 . 0.973(16) ?
    C4 C5 . 1.3844(19) ?
    C4 H4 . 0.980(19) ?
    C5 C6 . 1.4014(17) ?
    C5 H5 . 0.959(17) ?
    C6 C7 . 1.4799(17) ?
    C7 C8 . 1.4988(19) ?
    C8 H8B . 0.994(18) ?
    C8 H8C . 0.94(2) ?
    C8 H8A . 0.96(2) ?
    C9 C10 . 1.5374(17) ?
    C9 H9A . 1.031(17) ?
    C9 H9B . 0.994(16) ?
    C10 C12 . 1.527(2) ?
    C10 C11 . 1.5347(19) ?
    C10 C13 . 1.5379(17) ?
    C11 H11A . 1.039(18) ?
    C11 H11C . 1.02(2) ?
    C11 H11B . 0.961(19) ?
    C12 H12C . 0.934(19) ?
    C12 H12B . 0.962(18) ?
    C12 H12A . 1.06(2) ?
    C13 H13B . 1.026(15) ?
    C13 H13A . 1.022(15) ?
    C14 C16 . 1.4816(17) ?
    C14 C15 . 1.5061(15) ?
    C15 H15A . 0.94(2) ?
    C15 H15B . 0.94(2) ?
    C15 H15C . 0.95(2) ?
    C16 C17 . 1.3964(17) ?
    C16 C21 . 1.4191(16) ?
    C17 C18 . 1.3835(19) ?
    C17 H17 . 0.984(15) ?
    C18 C19 . 1.390(2) ?
    C18 H18 . 0.991(17) ?
    C19 C20 . 1.374(2) ?
    C19 H19 . 0.986(18) ?
    C20 C21 . 1.4004(19) ?
    C20 H20 . 0.982(17) ?
loop_
    _geom_angle_atom_site_label_1
    _geom_angle_atom_site_label_2
    _geom_angle_atom_site_label_3
    _geom_angle_site_symmetry_1
    _geom_angle_site_symmetry_3
    _geom_angle
    _geom_angle_publ_flag
    C1 O1 H01 . . 101.4(11) ?
    C21 O2 H02 . . 105.2(11) ?
    C7 N1 C9 . . 122.61(10) ?
    C14 N2 C13 . . 121.02(9) ?
    O1 C1 C2 . . 118.27(12) ?
    O1 C1 C6 . . 121.67(11) ?
    C2 C1 C6 . . 120.06(12) ?
    C3 C2 C1 . . 120.32(13) ?
    C3 C2 H2 . . 123.2(9) ?
    C1 C2 H2 . . 116.5(9) ?
    C4 C3 C2 . . 120.55(13) ?
    C4 C3 H3 . . 119.5(9) ?
    C2 C3 H3 . . 119.9(9) ?
    C3 C4 C5 . . 119.67(13) ?
    C3 C4 H4 . . 120.6(11) ?
    C5 C4 H4 . . 119.8(11) ?
    C4 C5 C6 . . 121.73(14) ?
    C4 C5 H5 . . 119.8(10) ?
    C6 C5 H5 . . 118.5(10) ?
    C5 C6 C1 . . 117.67(12) ?
    C5 C6 C7 . . 121.47(12) ?
    C1 C6 C7 . . 120.86(11) ?
    N1 C7 C6 . . 117.17(11) ?
    N1 C7 C8 . . 124.21(12) ?
    C6 C7 C8 . . 118.62(11) ?
    C7 C8 H8B . . 112.3(10) ?
    C7 C8 H8C . . 109.6(13) ?
    H8B C8 H8C . . 107.1(16) ?
    C7 C8 H8A . . 112.6(13) ?
    H8B C8 H8A . . 104.6(16) ?
    H8C C8 H8A . . 110.4(17) ?
    N1 C9 C10 . . 110.72(10) ?
    N1 C9 H9A . . 111.3(9) ?
    C10 C9 H9A . . 107.0(8) ?
    N1 C9 H9B . . 111.3(9) ?
    C10 C9 H9B . . 108.6(9) ?
    H9A C9 H9B . . 107.8(13) ?
    C12 C10 C11 . . 110.49(12) ?
    C12 C10 C9 . . 110.72(10) ?
    C11 C10 C9 . . 109.04(11) ?
    C12 C10 C13 . . 110.17(11) ?
    C11 C10 C13 . . 107.19(10) ?
    C9 C10 C13 . . 109.15(10) ?
    C10 C11 H11A . . 108.6(10) ?
    C10 C11 H11C . . 110.7(11) ?
    H11A C11 H11C . . 110.3(14) ?
    C10 C11 H11B . . 109.6(10) ?
    H11A C11 H11B . . 110.0(15) ?
    H11C C11 H11B . . 107.8(15) ?
    C10 C12 H12C . . 113.3(11) ?
    C10 C12 H12B . . 113.7(10) ?
    H12C C12 H12B . . 103.8(15) ?
    C10 C12 H12A . . 111.7(11) ?
    H12C C12 H12A . . 108.6(14) ?
    H12B C12 H12A . . 105.0(15) ?
    N2 C13 C10 . . 112.30(9) ?
    N2 C13 H13B . . 107.6(8) ?
    C10 C13 H13B . . 110.9(8) ?
    N2 C13 H13A . . 108.3(8) ?
    C10 C13 H13A . . 107.7(8) ?
    H13B C13 H13A . . 110.0(11) ?
    N2 C14 C16 . . 117.60(9) ?
    N2 C14 C15 . . 123.32(11) ?
    C16 C14 C15 . . 119.08(10) ?
    C14 C15 H15A . . 115.5(12) ?
    C14 C15 H15B . . 112.0(12) ?
    H15A C15 H15B . . 102.8(17) ?
    C14 C15 H15C . . 111.9(11) ?
    H15A C15 H15C . . 112.1(17) ?
    H15B C15 H15C . . 101.2(17) ?
    C17 C16 C21 . . 117.28(11) ?
    C17 C16 C14 . . 121.82(10) ?
    C21 C16 C14 . . 120.88(11) ?
    C18 C17 C16 . . 122.33(12) ?
    C18 C17 H17 . . 118.7(9) ?
    C16 C17 H17 . . 119.0(9) ?
    C17 C18 C19 . . 119.50(13) ?
    C17 C18 H18 . . 120.2(9) ?
    C19 C18 H18 . . 120.3(9) ?
    C20 C19 C18 . . 120.05(13) ?
    C20 C19 H19 . . 120.2(10) ?
    C18 C19 H19 . . 119.8(10) ?
    C19 C20 C21 . . 120.84(12) ?
    C19 C20 H20 . . 120.5(10) ?
    C21 C20 H20 . . 118.6(10) ?
    O2 C21 C20 . . 118.48(11) ?
    O2 C21 C16 . . 121.53(11) ?
    C20 C21 C16 . . 119.99(12) ?
loop_
    _geom_torsion_atom_site_label_1
    _geom_torsion_atom_site_label_2
    _geom_torsion_atom_site_label_3
    _geom_torsion_atom_site_label_4
    _geom_torsion_site_symmetry_1
    _geom_torsion_site_symmetry_2
    _geom_torsion_site_symmetry_3
    _geom_torsion_site_symmetry_4
    _geom_torsion
    _geom_torsion_publ_flag
    O1 C1 C2 C3 . . . . -179.89(11) ?
    C6 C1 C2 C3 . . . . -0.12(18) ?
    C1 C2 C3 C4 . . . . -0.5(2) ?
    C2 C3 C4 C5 . . . . 0.3(2) ?
    C3 C4 C5 C6 . . . . 0.4(2) ?
    C4 C5 C6 C1 . . . . -0.91(18) ?
    C4 C5 C6 C7 . . . . 178.31(11) ?
    O1 C1 C6 C5 . . . . -179.45(10) ?
    C2 C1 C6 C5 . . . . 0.78(17) ?
    O1 C1 C6 C7 . . . . 1.32(17) ?
    C2 C1 C6 C7 . . . . -178.45(10) ?
    C9 N1 C7 C6 . . . . 177.71(10) ?
    C9 N1 C7 C8 . . . . -1.80(19) ?
    C5 C6 C7 N1 . . . . -175.41(11) ?
    C1 C6 C7 N1 . . . . 3.79(16) ?
    C5 C6 C7 C8 . . . . 4.13(17) ?
    C1 C6 C7 C8 . . . . -176.68(11) ?
    C7 N1 C9 C10 . . . . -158.41(11) ?
    N1 C9 C10 C12 . . . . -59.23(14) ?
    N1 C9 C10 C11 . . . . 62.54(14) ?
    N1 C9 C10 C13 . . . . 179.33(10) ?
    C14 N2 C13 C10 . . . . 178.35(10) ?
    C12 C10 C13 N2 . . . . -57.39(14) ?
    C11 C10 C13 N2 . . . . -177.66(11) ?
    C9 C10 C13 N2 . . . . 64.38(14) ?
    C13 N2 C14 C16 . . . . -179.70(10) ?
    C13 N2 C14 C15 . . . . 0.90(18) ?
    N2 C14 C16 C17 . . . . -178.97(10) ?
    C15 C14 C16 C17 . . . . 0.45(17) ?
    N2 C14 C16 C21 . . . . -0.40(17) ?
    C15 C14 C16 C21 . . . . 179.02(11) ?
    C21 C16 C17 C18 . . . . -0.89(19) ?
    C14 C16 C17 C18 . . . . 177.73(11) ?
    C16 C17 C18 C19 . . . . 0.1(2) ?
    C17 C18 C19 C20 . . . . 0.2(2) ?
    C18 C19 C20 C21 . . . . 0.2(2) ?
    C19 C20 C21 O2 . . . . 179.69(12) ?
    C19 C20 C21 C16 . . . . -1.0(2) ?
    C17 C16 C21 O2 . . . . -179.41(11) ?
    C14 C16 C21 O2 . . . . 1.96(18) ?
    C17 C16 C21 C20 . . . . 1.33(18) ?
    C14 C16 C21 C20 . . . . -177.30(11) ?
loop_
    _geom_hbond_atom_site_label_D
    _geom_hbond_atom_site_label_H
    _geom_hbond_atom_site_label_A
    _geom_hbond_site_symmetry_A
    _geom_hbond_distance_DH
    _geom_hbond_distance_HA
    _geom_hbond_distance_DA
    _geom_hbond_angle_DHA
    _geom_hbond_publ_flag
    O1 H01 N1 . 1.01(2) 1.56(2) 2.5170(10)
                                         156(2) y
    O2 H02 N2 . 1.02(2) 1.59(2) 2.5260(10)
                                         151(2) y
    C19 H19 O1 1_4445- 0.99(2) 2.54(2) 3.488(2) 174.0(10)
                                                       yes
    C3 H3 O2 2_566 0.97(2) 2.61(2) 3.291(2) 128.0(10)
                                                   yes
data_global
_journal_date_recd_electronic     2009-04-26
_journal_date_accepted     2009-06-14
_journal_name_full     'Acta Crystallographica, Section E'
_journal_year     2009
_journal_volume     65
_journal_issue      7
_journal_page_first     o1662
_journal_page_last     o1663
_journal_paper_category     QO
_journal_coeditor_code     FJ2213
_publ_contact_author_name     'Mohammad Hossein Habibi'
_publ_contact_author_address
;
Catalysis Division
Department of Chemistry
University of Isfahan
Isfahan 81746-73441
Iran
;
_publ_contact_author_email     'mhhabibi@yahoo.com'
_publ_contact_author_fax     '00983116689732'
_publ_contact_author_phone     '00989131160246'
_publ_section_title
;\
2,2'-[(<i>E</i>,<i>E</i>)-1,1'-(2,2-Dimethylpropane-1,3-diyldinitrilo)\
diethylidyne]diphenol
;
loop_
    _publ_author_name
    _publ_author_footnote
    _publ_author_address
    'Montazerozohori, Morteza' .
;
Department of Chemistry, Yasouj University, Yasouj,
75914-353, Iran
;
    'Habibi, Mohammad Hossein' .
;
Catalysis Division
Department of Chemistry
University of Isfahan
Isfahan 81746-73441
Iran
;
    'Hojjati, Ahmad' .
;
Department of Chemistry, Yasouj University, Yasouj,
75914-353, Iran
;
    'Mokhtari, Reza' .
;
Catalysis Division
Department of Chemistry
University of Isfahan
Isfahan 81746-73441
Iran
;
    'Yamane, Yuki' .
;
Department of Chemistry, Faculty of Science, Okayama University
Tsushima-naka 3-1-1, Okayama 700-8530, Japan
;
    'Suzuki, Takayoshi' .
;
Department of Chemistry, Faculty of Science, Okayama University
Tsushima-naka 3-1-1, Okayama 700-8530, Japan
;
