# Supplementary material for: 2,2′-[(E,E)-1,1′-(2,2-Dimethyl­propane-1,3-diyldinitrilo)diethyl­idyne]diphenol
Source: Acta Crystallogr Sect E Struct Rep Online. 2009 Jun 20;65(Pt 7):o1662–3. doi: 10.1107/S1600536809022855 (PMC2969254; doi:10.1107/S1600536809022855)
Supplement: Supplementary file 2 [file e-65-o1662-Isup2.hkl]

# 
# h,k,l, Fc-squared, Fo-squared, sigma(Fo-squared) and status flag 
# 
data_I
_shelx_title '  081217' 
_shelx_refln_list_code          4 
_shelx_F_calc_maximum      121.80 
_exptl_crystal_F_000       364.00 
_reflns_d_resolution_high  0.7700 
 
loop_ 
 _symmetry_equiv_pos_as_xyz 
 'x, y, z' 
 '-x, -y, -z' 
 
_cell_length_a     7.7847 
_cell_length_b     9.1857 
_cell_length_c    13.3801 
_cell_angle_alpha  79.547 
_cell_angle_beta   77.508 
_cell_angle_gamma  85.537 
 
_shelx_F_squared_multiplier     1.000 
 
loop_ 
 _refln_index_h 
 _refln_index_k 
 _refln_index_l 
 _refln_F_squared_calc 
 _refln_F_squared_meas 
 _refln_F_squared_sigma 
 _refln_observed_status 
   2   0   0    14362.76    15870.71    119.23 o 
   3   0   0     1975.65     2148.82     25.86 o 
   4   0   0      696.11      754.88     15.29 o 
   5   0   0       40.47       45.47      1.02 o 
   6   0   0      711.33      712.07     18.03 o 
   7   0   0       27.45       30.76      1.00 o 
   8   0   0       56.88       59.48      1.58 o 
   9   0   0       10.90       10.07      5.14 o 
  -9   1   0        3.29        4.74      1.09 o 
  -8   1   0        0.03        0.68      0.64 o 
  -7   1   0      293.19      244.32     72.95 o 
  -6   1   0      112.88      104.59      1.25 o 
  -5   1   0       85.82       80.74      1.01 o 
  -4   1   0        0.82        0.71      0.40 o 
  -3   1   0      368.44      396.26      2.37 o 
  -2   1   0       95.30       88.43      0.82 o 
  -1   1   0     2545.31     2624.34     18.10 o 
   1   1   0      511.77      507.20      8.15 o 
   2   1   0     1505.03     1688.94     11.79 o 
   3   1   0       63.52       69.66      0.98 o 
   4   1   0      877.45     1091.45      8.94 o 
   5   1   0      239.06      257.44      2.34 o 
   6   1   0       27.15       28.79      0.88 o 
   7   1   0       27.86       30.83      0.81 o 
   8   1   0        3.89        2.71      0.54 o 
   9   1   0        0.02        0.00      0.40 o 
  -9   2   0        3.55        3.19      0.94 o 
  -8   2   0       31.34       30.18      0.89 o 
  -7   2   0       20.64       19.88      0.91 o 
  -6   2   0        7.64        6.46      0.67 o 
  -5   2   0      183.70      185.69      1.82 o 
  -4   2   0       34.14       37.70      0.67 o 
  -3   2   0      214.40      238.14      5.14 o 
  -2   2   0      118.75      114.02      1.44 o 
  -1   2   0       24.00       22.96      0.88 o 
   0   2   0     1416.13     1439.01     37.54 o 
   1   2   0      512.91      501.31      8.76 o 
   2   2   0      375.69      362.69      7.50 o 
   3   2   0      339.98      400.38      4.57 o 
   4   2   0      360.95      366.25      3.31 o 
   5   2   0       73.07       73.66      1.02 o 
   6   2   0       20.82       24.48      0.71 o 
   7   2   0       35.81       35.24      0.74 o 
   8   2   0       21.85       23.32      0.64 o 
   9   2   0       24.86       30.65      1.09 o 
  -9   3   0        2.83        2.66      0.75 o 
  -8   3   0       12.59       12.46      0.72 o 
  -7   3   0       20.16       20.74      0.99 o 
  -6   3   0       22.11       23.07      0.95 o 
  -5   3   0       16.44       14.68      0.69 o 
  -4   3   0       10.89       11.87      0.87 o 
  -3   3   0       19.82       19.80      1.05 o 
  -2   3   0       32.75       36.96      1.13 o 
  -1   3   0       10.70        8.01      0.71 o 
   0   3   0      393.50      385.75      3.27 o 
   1   3   0      294.28      301.32      2.65 o 
   2   3   0        0.12        1.64      0.90 o 
   3   3   0      771.15      862.62     25.47 o 
   4   3   0        0.03        0.60      1.04 o 
   5   3   0       18.57       15.95      0.70 o 
   6   3   0        0.69        1.07      0.51 o 
   7   3   0        0.01        0.11      0.43 o 
   8   3   0        4.78        4.99      0.56 o 
   9   3   0        1.47        2.05      0.51 o 
  -9   4   0        9.97       10.93      0.91 o 
  -8   4   0        0.05        0.14      0.69 o 
  -7   4   0        3.29        2.49      0.66 o 
  -6   4   0        1.09        1.47      0.69 o 
  -5   4   0       24.25       22.14      0.76 o 
  -4   4   0        7.21        8.33      0.68 o 
  -3   4   0        1.14        0.80      0.61 o 
  -2   4   0        9.95       13.94      0.96 o 
  -1   4   0       18.69       18.07      0.86 o 
   0   4   0      526.25      530.17      4.63 o 
   1   4   0       35.75       34.30      0.92 o 
   2   4   0       62.16       53.90      1.18 o 
   3   4   0      165.41      153.54      3.35 o 
   4   4   0        5.20        7.57      1.43 o 
   5   4   0       66.64       64.79      1.04 o 
   6   4   0        5.00        7.70      0.56 o 
   7   4   0       21.23       17.86      0.92 o 
   8   4   0        5.87        6.28      0.67 o 
   9   4   0        0.59        0.76      0.55 o 
  -8   5   0        0.20        0.35      0.77 o 
  -7   5   0        2.31        2.61      0.72 o 
  -6   5   0       14.62       13.61      1.07 o 
  -5   5   0        0.20        0.43      0.61 o 
  -4   5   0       36.95       37.37      1.15 o 
  -3   5   0       39.68       36.89      1.60 o 
  -2   5   0       91.69       89.31      2.28 o 
  -1   5   0       47.55       43.19      1.07 o 
   0   5   0      173.77      193.24      2.16 o 
   1   5   0       25.44       23.93      1.04 o 
   2   5   0       45.73       40.17      1.26 o 
   3   5   0       56.84       58.20      2.29 o 
   4   5   0        0.62        0.09      0.66 o 
   5   5   0      138.04      127.96      3.05 o 
   6   5   0       55.42       51.35      1.28 o 
   7   5   0        0.39        0.15      0.44 o 
   8   5   0       28.33       26.05      0.75 o 
   9   5   0        5.02        4.67      0.90 o 
  -8   6   0       15.60       17.96      1.14 o 
  -7   6   0        0.05        0.31      0.84 o 
  -6   6   0       15.26       15.94      0.94 o 
  -5   6   0       33.31       35.01      1.62 o 
  -4   6   0        1.76        2.40      0.74 o 
  -3   6   0       21.27       22.95      1.40 o 
  -2   6   0       10.17        9.29      1.55 o 
  -1   6   0       24.52       29.15      1.09 o 
   0   6   0       42.40       53.88      1.25 o 
   1   6   0       33.89       30.73      1.01 o 
   2   6   0        6.83        6.83      0.94 o 
   3   6   0       63.58       57.98      1.87 o 
   4   6   0      125.76      117.44      5.71 o 
   5   6   0       22.49       22.31      1.41 o 
   6   6   0       16.45       18.01      2.13 o 
   7   6   0       34.12       33.11      1.02 o 
   8   6   0        4.52        3.93      0.77 o 
  -7   7   0       76.85       79.83      1.60 o 
  -6   7   0        0.45       -0.09      1.09 o 
  -5   7   0       73.62       76.70      1.74 o 
  -4   7   0        0.00        0.16      0.93 o 
  -3   7   0      191.56      190.15      8.25 o 
  -2   7   0        2.52        3.37      1.09 o 
  -1   7   0      704.44      705.03      6.88 o 
   0   7   0      493.35      475.38      4.67 o 
   1   7   0      109.24       98.59      2.05 o 
   2   7   0      334.03      317.24      9.98 o 
   3   7   0      273.31      264.67      5.31 o 
   4   7   0       18.44       16.98      1.32 o 
   5   7   0       16.32       15.48      1.75 o 
   6   7   0        4.05        2.36      2.02 o 
   7   7   0        0.15       -0.22      1.84 o 
   8   7   0        0.19       -0.90      0.90 o 
  -6   8   0        8.07        9.59      1.08 o 
  -5   8   0        4.95        4.27      1.14 o 
  -4   8   0        1.49        1.15      1.06 o 
  -3   8   0       77.63       76.21      4.48 o 
  -2   8   0        0.62        0.97      1.09 o 
  -1   8   0      171.20      163.56      2.87 o 
   0   8   0      110.97      108.07      2.02 o 
   1   8   0      284.83      277.81      3.69 o 
   2   8   0      105.80      100.94      1.95 o 
   3   8   0       99.08      100.75      1.99 o 
   4   8   0       51.22       49.99      1.72 o 
   5   8   0        5.30        4.83      1.24 o 
   6   8   0       50.58       53.49      2.12 o 
   7   8   0        0.09       -0.64      2.13 o 
  -6   9   0       15.96       19.93      2.60 o 
  -5   9   0       14.58       20.32      1.30 o 
  -4   9   0        0.28        0.68      1.37 o 
  -3   9   0        4.23        1.46      2.07 o 
  -2   9   0        1.74        1.63      1.23 o 
  -1   9   0        0.23        0.81      1.36 o 
   0   9   0        1.36        0.86      1.36 o 
   1   9   0       29.62       30.29      1.49 o 
   2   9   0        2.85        3.01      1.14 o 
   3   9   0        0.98        0.81      1.26 o 
   4   9   0       10.03        8.46      3.00 o 
   5   9   0        0.51        1.52      1.01 o 
   6   9   0        0.31        1.48      1.53 o 
  -4  10   0       10.79        7.46      3.60 o 
  -3  10   0       10.64        3.43      4.25 o 
  -2  10   0        1.62        0.00      1.56 o 
  -1  10   0       13.76       13.21      1.53 o 
   0  10   0       67.06       68.09      2.05 o 
   1  10   0        2.81        3.46      1.30 o 
   2  10   0       18.30       19.28      1.78 o 
   3  10   0        2.51        2.67      1.48 o 
   4  10   0        4.78        6.77      1.29 o 
   5  10   0        0.13        0.81      1.10 o 
  -3  11   0        0.81        0.85      2.48 o 
  -2  11   0       11.69       11.67      2.11 o 
  -1  11   0        3.56        1.44      1.45 o 
   0  11   0       10.52        8.95      1.98 o 
   1  11   0        0.87       -0.18      1.63 o 
   2  11   0        0.09       -0.73      1.65 o 
   3  11   0        4.79        6.17      1.72 o 
  -3 -11   1        0.61        1.18      1.58 o 
  -2 -11   1        0.48        0.37      1.25 o 
  -1 -11   1        0.14        0.85      1.61 o 
   0 -11   1        0.69        1.02      1.47 o 
   1 -11   1        2.36        1.80      1.83 o 
   2 -11   1        0.19       -0.43      1.47 o 
  -5 -10   1        0.22        0.54      1.21 o 
  -4 -10   1        3.17        1.98      1.47 o 
  -3 -10   1        3.87        3.25      1.46 o 
  -2 -10   1        0.90        2.02      1.23 o 
  -1 -10   1       14.33       13.71      1.45 o 
   0 -10   1       82.69       81.75      2.16 o 
   1 -10   1        1.17        1.58      1.33 o 
   2 -10   1       14.32       16.60      1.70 o 
   3 -10   1        9.72        5.56      4.36 o 
   4 -10   1        0.04       -0.05      1.33 o 
  -6  -9   1        3.63        5.04      2.87 o 
  -5  -9   1        0.96        1.06      1.00 o 
  -4  -9   1        7.20        7.30      1.37 o 
  -3  -9   1        0.32        0.92      0.99 o 
  -2  -9   1        1.20        0.95      1.27 o 
  -1  -9   1       64.81       56.71      2.60 o 
   0  -9   1       52.45       50.89      1.69 o 
   1  -9   1       12.93       15.38      1.68 o 
   2  -9   1        0.01        0.52      1.95 o 
   3  -9   1       87.81       89.34      3.14 o 
   4  -9   1      181.72      195.00     10.70 o 
   5  -9   1        5.74        7.49      2.95 o 
  -7  -8   1       17.39       19.77      2.72 o 
  -6  -8   1       68.50       68.28      3.35 o 
  -5  -8   1       25.61       28.50      1.61 o 
  -4  -8   1      205.32      207.16     12.38 o 
  -3  -8   1      293.21      295.25      8.95 o 
  -2  -8   1       26.33       25.44      1.81 o 
  -1  -8   1      245.21      240.53      3.77 o 
   0  -8   1        0.13        0.28      0.98 o 
   1  -8   1      127.06      124.28      3.38 o 
   2  -8   1        8.61       11.06      1.56 o 
   3  -8   1      215.14      215.25      5.85 o 
   4  -8   1       39.77       41.75      2.02 o 
   5  -8   1       46.56       49.63      1.46 o 
   6  -8   1        7.56        7.40      1.25 o 
  -7  -7   1        0.55        0.66      1.82 o 
  -6  -7   1       31.39       32.71      2.46 o 
  -5  -7   1        0.01       -0.18      0.71 o 
  -4  -7   1      128.46      119.73      2.60 o 
  -3  -7   1       29.86       29.57      1.29 o 
  -2  -7   1      141.97      137.03      2.66 o 
  -1  -7   1      225.97      220.20      3.00 o 
   0  -7   1      126.20      123.32      2.50 o 
   1  -7   1      106.34      100.92      1.88 o 
   2  -7   1       26.40       22.73      1.29 o 
   3  -7   1        0.03       -0.18      1.18 o 
   4  -7   1        0.07        0.28      1.26 o 
   5  -7   1       13.42       14.43      1.17 o 
   6  -7   1        1.09        0.50      0.92 o 
   7  -7   1        1.33        1.34      1.02 o 
  -8  -6   1        0.62        1.13      0.65 o 
  -7  -6   1        7.70        6.85      0.79 o 
  -6  -6   1        3.26        3.46      1.77 o 
  -5  -6   1       35.40       33.33      1.43 o 
  -4  -6   1        8.96       10.04      0.99 o 
  -3  -6   1       12.58       12.65      0.99 o 
  -2  -6   1        6.13        6.26      0.92 o 
  -1  -6   1        0.06       -0.16      0.63 o 
   0  -6   1        0.84        1.73      0.95 o 
   1  -6   1      232.20      244.61      2.71 o 
   2  -6   1       25.06       28.15      1.13 o 
   3  -6   1       27.74       28.48      1.18 o 
   4  -6   1        2.68        1.76      0.93 o 
   5  -6   1        0.54        0.63      0.72 o 
   6  -6   1        4.70        6.11      0.87 o 
   7  -6   1        0.63       -0.09      1.17 o 
   8  -6   1        0.05        1.03      0.81 o 
  -8  -5   1        3.87        4.57      0.66 o 
  -7  -5   1       17.22       16.81      0.72 o 
  -6  -5   1       42.17       30.20      1.09 o 
  -5  -5   1        0.39       -0.32      1.37 o 
  -4  -5   1       69.73       59.61      2.16 o 
  -3  -5   1        0.04       -0.12      0.50 o 
  -2  -5   1        9.87       10.49      0.85 o 
  -1  -5   1      268.96      269.92      2.66 o 
   0  -5   1      137.48      153.28      1.84 o 
   1  -5   1       67.96       69.38      1.28 o 
   2  -5   1        3.11        3.78      0.93 o 
   3  -5   1       52.47       49.92      1.19 o 
   4  -5   1       45.91       41.65     10.37 o 
   5  -5   1        1.10        0.26      0.61 o 
   6  -5   1       29.97       30.21      1.06 o 
   7  -5   1        2.22        1.78      0.81 o 
   8  -5   1        0.66        0.53      0.94 o 
  -9  -4   1        0.43        0.42      0.63 o 
  -8  -4   1       15.25       13.64      0.79 o 
  -7  -4   1        1.58        2.99      0.53 o 
  -6  -4   1      122.79      101.91      1.20 o 
  -5  -4   1       18.62       22.07      1.18 o 
  -4  -4   1        0.23        0.21      0.43 o 
  -3  -4   1       16.80       22.47      0.82 o 
  -2  -4   1       16.69       14.98      0.80 o 
  -1  -4   1      158.51      157.32      2.28 o 
   0  -4   1      365.25      391.38      3.67 o 
   1  -4   1      223.57      212.23      2.47 o 
   2  -4   1      150.28      153.17      2.07 o 
   3  -4   1        3.00        1.41      0.80 o 
   4  -4   1      174.02      175.23      1.79 o 
   5  -4   1        5.09        3.82      0.70 o 
   6  -4   1        3.88        3.20      0.75 o 
   7  -4   1        0.03        0.32      0.61 o 
   8  -4   1        2.45        2.14      1.15 o 
   9  -4   1        5.28        7.02      0.79 o 
  -9  -3   1        3.95        4.34      0.80 o 
  -8  -3   1       13.92       15.25      0.58 o 
  -7  -3   1        7.06        4.99      0.73 o 
  -6  -3   1       11.98       12.82      0.55 o 
  -5  -3   1        6.98        7.57      0.60 o 
  -4  -3   1      202.87      202.21      2.67 o 
  -3  -3   1        8.95        8.17      0.53 o 
  -2  -3   1      391.17      399.92     10.18 o 
  -1  -3   1       63.86       63.81      1.01 o 
   0  -3   1      504.11      559.18      4.92 o 
   1  -3   1       62.76       62.65      1.10 o 
   2  -3   1       78.30       93.50      1.35 o 
   3  -3   1      437.13      426.84      3.76 o 
   4  -3   1       23.84       25.50      2.44 o 
   5  -3   1        4.88        5.57      0.64 o 
   6  -3   1       37.70       36.03      0.86 o 
   7  -3   1       25.85       26.16      0.83 o 
   8  -3   1       19.75       20.81      1.06 o 
   9  -3   1       13.65       13.80      0.81 o 
  -9  -2   1        0.60        0.66      0.55 o 
  -8  -2   1        0.73        0.57      0.41 o 
  -7  -2   1        7.82        6.44      0.52 o 
  -6  -2   1        1.09        2.10      0.56 o 
  -5  -2   1        3.00        4.44      0.41 o 
  -4  -2   1        6.12        4.92      0.67 o 
  -3  -2   1      173.68      186.23      2.72 o 
  -2  -2   1      342.80      357.31      5.96 o 
  -1  -2   1      392.43      385.19      3.48 o 
   0  -2   1       19.71       18.23      1.08 o 
   1  -2   1      468.34      482.97      4.19 o 
   2  -2   1      159.44      149.00      1.83 o 
   3  -2   1     1860.54     1997.74     24.89 o 
   4  -2   1      227.90      223.17      1.88 o 
   5  -2   1       25.68       29.74      0.75 o 
   6  -2   1      498.19      486.82      3.77 o 
   7  -2   1       52.87       51.15      1.38 o 
   8  -2   1       57.67       54.88      2.20 o 
   9  -2   1        2.23        1.42      0.88 o 
  -9  -1   1       56.37       62.23      1.07 o 
  -8  -1   1       49.77       50.36      0.99 o 
  -7  -1   1       74.83       78.23      1.40 o 
  -6  -1   1      411.60      427.06      3.16 o 
  -5  -1   1        6.90        7.78      0.49 o 
  -4  -1   1     3202.12     3608.80     21.64 o 
  -3  -1   1       22.73       19.52      0.54 o 
  -2  -1   1     7178.58     8052.27     57.67 o 
  -1  -1   1     2133.24     2333.02     19.88 o 
   1  -1   1     5501.35     5789.06     54.17 o 
   2  -1   1      570.48      605.06      3.92 o 
   3  -1   1        8.98        7.46      0.45 o 
   4  -1   1       17.99       23.75      0.74 o 
   5  -1   1       27.09       28.78      0.62 o 
   6  -1   1       14.59       12.78      1.12 o 
   7  -1   1        0.08       -0.01      0.47 o 
   8  -1   1        5.46        4.33      1.16 o 
   9  -1   1        2.06        1.11      1.08 o 
  -9   0   1        2.68        5.94      0.63 o 
  -8   0   1        0.94        0.59      0.63 o 
  -7   0   1       62.74       64.84      1.30 o 
  -6   0   1      128.25      121.18      2.41 o 
  -5   0   1      618.65      611.18     13.30 o 
  -4   0   1      830.69      864.34     18.53 o 
  -3   0   1      131.27      126.13      1.18 o 
  -2   0   1     8442.43     9187.86    110.55 o 
  -1   0   1      654.71      651.67     10.08 o 
   2   0   1      680.57      701.95      3.62 o 
   3   0   1      291.22      319.78      3.53 o 
   4   0   1      362.23      400.89      5.98 o 
   5   0   1      273.57      296.96      7.20 o 
   6   0   1       27.59       26.12      1.09 o 
   7   0   1        6.03        4.79      0.50 o 
   8   0   1        6.82        6.79      3.03 o 
   9   0   1        2.66        3.07      1.07 o 
  -9   1   1        5.86        6.02      1.52 o 
  -8   1   1       40.10       41.77      0.91 o 
  -7   1   1       20.97       22.14      0.70 o 
  -6   1   1      441.15      437.60      6.40 o 
  -5   1   1        3.25        3.39      0.41 o 
  -4   1   1       51.23       50.76      0.93 o 
  -3   1   1       51.20       56.73      0.64 o 
  -2   1   1       65.59       53.32      0.60 o 
  -1   1   1      539.27      578.23      5.15 o 
   1   1   1      228.65      235.72      3.05 o 
   2   1   1      378.91      417.72      4.60 o 
   3   1   1      192.82      195.63      2.21 o 
   4   1   1      929.23     1097.63     10.82 o 
   5   1   1       18.99       15.82      0.53 o 
   6   1   1       67.40       70.48      1.05 o 
   7   1   1        1.60        1.28      0.60 o 
   8   1   1        6.11        5.73      0.73 o 
   9   1   1        0.02        0.49      0.62 o 
  -9   2   1        0.53        0.24      0.68 o 
  -8   2   1        2.92        1.86      1.10 o 
  -7   2   1      116.23      117.11      1.39 o 
  -6   2   1       51.74       51.14      1.00 o 
  -5   2   1        0.62        0.16      0.42 o 
  -4   2   1       84.92       77.67      1.68 o 
  -3   2   1      548.92      586.12      6.14 o 
  -2   2   1       13.77       15.85      0.65 o 
  -1   2   1      847.32      883.13      8.07 o 
   0   2   1     1014.13     1064.68      8.08 o 
   1   2   1      945.16      957.90     17.96 o 
   2   2   1       28.51       24.96      0.73 o 
   3   2   1     1205.92     1372.80     14.83 o 
   4   2   1      172.23      190.99      1.67 o 
   5   2   1      100.56      100.67      1.03 o 
   6   2   1       26.81       24.36      0.62 o 
   7   2   1        6.03        5.98      0.54 o 
   8   2   1        1.56        1.66      0.62 o 
   9   2   1       16.39       21.02      0.78 o 
  -9   3   1        0.19        0.23      0.61 o 
  -8   3   1        5.90        5.52      0.78 o 
  -7   3   1        3.61        3.03      0.93 o 
  -6   3   1       44.56       41.06      0.83 o 
  -5   3   1       50.23       50.75      0.92 o 
  -4   3   1       15.24       15.74      0.61 o 
  -3   3   1      799.34      849.28     10.16 o 
  -2   3   1      169.42      169.40      1.49 o 
  -1   3   1        6.41        7.33      0.81 o 
   0   3   1       33.13       32.40      1.07 o 
   1   3   1      211.21      199.36      2.33 o 
   2   3   1       63.12       73.91      2.24 o 
   3   3   1      239.44      250.20      2.35 o 
   4   3   1      101.93      101.41      2.38 o 
   5   3   1       16.93       14.07      0.54 o 
   6   3   1        4.16        4.75      0.74 o 
   7   3   1       24.78       19.63      0.69 o 
   8   3   1        0.18        0.29      0.48 o 
   9   3   1        0.94        0.76      0.65 o 
  -9   4   1        0.59        1.23      1.02 o 
  -8   4   1        0.02       -0.10      0.60 o 
  -7   4   1        1.80        1.78      0.70 o 
  -6   4   1       31.34       27.75      1.09 o 
  -5   4   1        8.84        6.57      0.62 o 
  -4   4   1        0.03        0.16      0.45 o 
  -3   4   1       28.24       25.58      0.75 o 
  -2   4   1        4.87        7.68      1.15 o 
  -1   4   1        7.85        7.36      0.75 o 
   0   4   1      148.60      130.88      1.63 o 
   1   4   1      264.97      269.62      2.56 o 
   2   4   1      251.71      227.45      4.65 o 
   3   4   1        3.66        6.03      1.30 o 
   4   4   1      398.51      392.04      5.53 o 
   5   4   1        0.05        0.40      0.81 o 
   6   4   1       13.91       16.08      0.62 o 
   7   4   1        0.00        0.41      0.56 o 
   8   4   1        2.26        2.65      0.69 o 
   9   4   1        1.58        2.54      0.61 o 
  -8   5   1       16.67       17.35      0.96 o 
  -7   5   1        0.87        1.11      0.74 o 
  -6   5   1       54.61       47.07      1.16 o 
  -5   5   1        2.31        2.78      0.65 o 
  -4   5   1       76.89       72.65      1.22 o 
  -3   5   1        6.19        6.47      0.63 o 
  -2   5   1      412.01      412.04      4.00 o 
  -1   5   1        0.30        0.40      0.65 o 
   0   5   1      375.69      401.02      3.87 o 
   1   5   1      567.32      608.30      5.43 o 
   2   5   1      106.19       95.83      2.86 o 
   3   5   1      133.36      137.34      3.60 o 
   4   5   1       15.43       17.54      0.83 o 
   5   5   1       53.78       55.66      2.43 o 
   6   5   1       85.93       81.03      1.50 o 
   7   5   1       74.08       71.32      1.14 o 
   8   5   1       13.66       11.83      0.65 o 
   9   5   1        0.08        0.18      0.82 o 
  -8   6   1        3.49        3.10      0.85 o 
  -7   6   1      102.61      103.18      1.78 o 
  -6   6   1       55.56       55.59      1.52 o 
  -5   6   1       76.91       81.20      1.50 o 
  -4   6   1       36.50       39.17      1.33 o 
  -3   6   1      174.30      177.38      5.45 o 
  -2   6   1        7.80        7.98      0.91 o 
  -1   6   1       60.07       63.68      1.54 o 
   0   6   1      341.94      346.53      3.65 o 
   1   6   1       73.14       74.85      1.56 o 
   2   6   1       26.39       25.85      1.15 o 
   3   6   1        3.16        4.21      0.93 o 
   4   6   1      537.47      518.14     12.16 o 
   5   6   1       34.61       33.62      1.57 o 
   6   6   1        0.19       -0.26      1.70 o 
   7   6   1        8.93       10.47      0.88 o 
   8   6   1        4.85        3.42      0.96 o 
  -7   7   1       11.00       14.84      1.08 o 
  -6   7   1        1.26        1.27      0.87 o 
  -5   7   1      270.01      274.12      2.85 o 
  -4   7   1      149.03      144.98      2.31 o 
  -3   7   1     1205.44     1239.83     52.75 o 
  -2   7   1     1209.49     1168.59     11.12 o 
  -1   7   1      249.88      244.38      3.34 o 
   0   7   1      487.07      434.36      4.63 o 
   1   7   1       10.78       12.22      1.05 o 
   2   7   1      331.16      315.47      5.83 o 
   3   7   1      358.57      361.34      4.73 o 
   4   7   1      284.60      272.99      3.41 o 
   5   7   1       17.03       18.58      2.41 o 
   6   7   1       17.08       14.05      1.53 o 
   7   7   1        1.77        1.65      0.84 o 
   8   7   1        0.67        1.19      0.98 o 
  -6   8   1        0.01       -0.19      0.88 o 
  -5   8   1        6.23        8.87      1.34 o 
  -4   8   1       10.79       10.49      1.05 o 
  -3   8   1      105.52      109.57      5.60 o 
  -2   8   1       15.46       15.70      1.59 o 
  -1   8   1        5.53        5.18      1.40 o 
   0   8   1       38.93       37.19      1.72 o 
   1   8   1       15.42       14.16      1.47 o 
   2   8   1      156.26      152.38      3.47 o 
   3   8   1      216.00      214.66      7.56 o 
   4   8   1        3.02        2.66      0.99 o 
   5   8   1       14.22       13.72      1.11 o 
   6   8   1        1.29        2.91      1.42 o 
   7   8   1        0.98        0.73      1.37 o 
  -5   9   1        0.49        0.41      1.01 o 
  -4   9   1       52.93       53.87      3.01 o 
  -3   9   1        0.36       -0.25      1.49 o 
  -2   9   1        7.40        7.02      1.62 o 
  -1   9   1       12.58       13.35      1.36 o 
   0   9   1       12.48       11.66      1.35 o 
   1   9   1       19.21       18.68      1.40 o 
   2   9   1       36.19       35.53      1.79 o 
   3   9   1        1.85        3.06      1.33 o 
   4   9   1        0.89        0.77      1.02 o 
   5   9   1       15.71       16.54      1.57 o 
   6   9   1        0.36        1.55      1.55 o 
  -4  10   1        0.47       -0.59      1.04 o 
  -3  10   1        2.48        1.97      1.60 o 
  -2  10   1       19.06       22.76      1.67 o 
  -1  10   1        0.00       -0.65      1.51 o 
   0  10   1       40.15       41.22      2.15 o 
   1  10   1       14.61       15.75      1.81 o 
   2  10   1       12.96       13.19      1.77 o 
   3  10   1        0.03        0.10      1.03 o 
   4  10   1        1.47        2.00      1.18 o 
   5  10   1        0.54        1.62      1.45 o 
  -3  11   1        0.00       -0.62      1.45 o 
  -2  11   1        3.24        1.53      1.92 o 
  -1  11   1        0.17        0.03      1.35 o 
   0  11   1       11.31       14.31      1.68 o 
   1  11   1       20.93       22.50      2.11 o 
   2  11   1        9.25       13.38      1.58 o 
   3  11   1       11.29       14.80      1.62 o 
   4  11   1        0.69        0.43      1.48 o 
  -2 -11   2        0.67        0.70      1.56 o 
  -1 -11   2        1.53        1.48      1.42 o 
   0 -11   2        6.92        7.82      1.68 o 
   1 -11   2        2.18        1.81      1.93 o 
   2 -11   2        4.86        6.90      2.90 o 
  -4 -10   2        5.27        5.31      1.54 o 
  -3 -10   2       16.40       17.96      1.43 o 
  -2 -10   2        0.45        0.01      1.11 o 
  -1 -10   2        0.27       -0.01      1.97 o 
   0 -10   2        2.90        4.32      2.33 o 
   1 -10   2        2.31        2.33      1.70 o 
   2 -10   2       26.29       33.47      1.89 o 
   3 -10   2        7.09        4.73      4.58 o 
   4 -10   2       25.95       29.06      2.94 o 
  -5  -9   2       36.67       37.74      7.45 o 
  -4  -9   2        0.49        0.06      1.23 o 
  -3  -9   2       40.76       37.50      5.62 o 
  -2  -9   2      115.17      121.40      3.44 o 
  -1  -9   2       12.53       13.83      1.32 o 
   0  -9   2        1.34        1.31      1.15 o 
   1  -9   2        1.67        0.79      1.15 o 
   2  -9   2       15.57       17.17      1.53 o 
   3  -9   2       40.52       44.76      2.49 o 
   4  -9   2       63.95       66.57      2.28 o 
   5  -9   2        7.16        8.06      1.44 o 
  -6  -8   2       71.38       81.79      3.62 o 
  -5  -8   2       56.30       60.84      4.02 o 
  -4  -8   2      106.91      103.93      3.10 o 
  -3  -8   2        7.66        6.79      1.09 o 
  -2  -8   2      262.34      263.25      9.45 o 
  -1  -8   2       29.77       30.75      2.15 o 
   0  -8   2        3.11        2.13      1.29 o 
   1  -8   2       26.02       26.71      1.38 o 
   2  -8   2        2.46        1.57      1.15 o 
   3  -8   2       55.09       55.54      2.19 o 
   4  -8   2       68.92       68.77      2.21 o 
   5  -8   2        7.91        9.21      1.46 o 
   6  -8   2        1.40        0.98      1.07 o 
  -7  -7   2        1.84        2.45      1.78 o 
  -6  -7   2       17.51       18.30      2.19 o 
  -5  -7   2       30.72       29.45      1.26 o 
  -4  -7   2       42.41       43.31      2.72 o 
  -3  -7   2      619.99      595.70     26.02 o 
  -2  -7   2       18.97       17.38      1.09 o 
  -1  -7   2      182.16      180.59      2.40 o 
   0  -7   2        4.89        5.62      1.02 o 
   1  -7   2       11.95        7.94      1.84 o 
   2  -7   2        1.09        1.17      1.02 o 
   3  -7   2      117.71      121.71      2.51 o 
   4  -7   2        1.83        1.04      1.07 o 
   5  -7   2        0.20        0.78      1.07 o 
   6  -7   2        0.85        0.95      0.87 o 
   7  -7   2       25.02       26.65      1.42 o 
  -8  -6   2       13.33       14.64      1.33 o 
  -7  -6   2        2.01        1.12      0.69 o 
  -6  -6   2        0.00        0.12      0.84 o 
  -5  -6   2       36.73       33.15      0.98 o 
  -4  -6   2       36.84       30.17      1.32 o 
  -3  -6   2       27.08       25.72      1.09 o 
  -2  -6   2        0.09        0.69      0.80 o 
  -1  -6   2       23.33       23.15      0.94 o 
   0  -6   2      115.55      116.13      1.72 o 
   1  -6   2      117.07      115.70      2.42 o 
   2  -6   2       21.96       22.14      1.37 o 
   3  -6   2       36.00       37.39      1.54 o 
   4  -6   2        1.52        1.59      1.17 o 
   5  -6   2        3.67        3.36      0.91 o 
   6  -6   2        6.08        6.82      1.11 o 
   7  -6   2       25.86       26.34      1.89 o 
   8  -6   2        1.48        1.76      1.02 o 
  -8  -5   2        1.48        1.51      0.70 o 
  -7  -5   2       14.51       14.11      0.72 o 
  -6  -5   2        6.07        8.52      1.07 o 
  -5  -5   2        0.04        0.04      0.69 o 
  -4  -5   2       12.37       12.07      1.70 o 
  -3  -5   2      142.63      128.30      5.70 o 
  -2  -5   2        9.42       10.45      0.78 o 
  -1  -5   2       11.33        8.14      0.88 o 
   0  -5   2       19.22       18.08      0.85 o 
   1  -5   2        0.15        0.49      1.15 o 
   2  -5   2      172.65      186.18      5.47 o 
   3  -5   2       33.28       23.34      1.02 o 
   4  -5   2       38.67       36.21      1.65 o 
   5  -5   2       18.14       15.75      1.11 o 
   6  -5   2        1.85        1.97      0.71 o 
   7  -5   2        5.53        4.77      0.78 o 
   8  -5   2        4.93        6.81      0.95 o 
  -8  -4   2        0.03        0.30      0.50 o 
  -7  -4   2        0.25        0.30      0.40 o 
  -6  -4   2       33.38       29.72      0.65 o 
  -5  -4   2        2.94        2.44      0.77 o 
  -4  -4   2        0.49        0.60      0.43 o 
  -3  -4   2       89.40       90.45      2.55 o 
  -2  -4   2        0.84        0.59      0.49 o 
  -1  -4   2        0.06       -0.07      0.52 o 
   0  -4   2      113.89      126.26      2.13 o 
   1  -4   2       54.50       47.15      1.24 o 
   2  -4   2        2.04        1.62      0.69 o 
   3  -4   2       10.45        9.10      1.11 o 
   4  -4   2      178.64      167.93      2.08 o 
   5  -4   2        0.13        0.39      0.62 o 
   6  -4   2        4.81        4.98      0.69 o 
   7  -4   2        0.46        0.91      0.85 o 
   8  -4   2        0.10       -0.13      0.71 o 
   9  -4   2        0.00       -0.08      1.11 o 
  -9  -3   2        0.07        0.95      1.11 o 
  -8  -3   2        4.62        7.01      0.55 o 
  -7  -3   2        6.00        5.41      0.47 o 
  -6  -3   2        6.00        8.32      0.54 o 
  -5  -3   2       39.73       41.64      1.13 o 
  -4  -3   2       62.49       59.47      1.06 o 
  -3  -3   2      940.09     1046.84     45.08 o 
  -2  -3   2      765.31      861.90     15.31 o 
  -1  -3   2      583.99      607.92      7.65 o 
   0  -3   2      568.99      629.78      5.16 o 
   1  -3   2      232.04      222.89      2.46 o 
   2  -3   2     1618.23     1699.73     12.96 o 
   3  -3   2      455.44      461.84      4.28 o 
   4  -3   2     1547.12     1626.41     11.17 o 
   5  -3   2       34.13       32.72      1.02 o 
   6  -3   2      146.34      140.63      3.77 o 
   7  -3   2       81.01       78.70      1.71 o 
   8  -3   2        9.32        9.46      0.85 o 
   9  -3   2        0.82        0.53      0.87 o 
  -9  -2   2        4.14        6.61      1.40 o 
  -8  -2   2       21.17       19.65      0.80 o 
  -7  -2   2        0.83        0.45      0.36 o 
  -6  -2   2       65.07       70.58      0.90 o 
  -5  -2   2      107.72      115.30      1.10 o 
  -4  -2   2      132.95      153.22      1.65 o 
  -3  -2   2     1901.26     2163.48     21.80 o 
  -2  -2   2       38.90       29.26      0.78 o 
  -1  -2   2       75.67       72.20      0.92 o 
   0  -2   2      243.58      232.78      2.14 o 
   1  -2   2     3033.73     3169.29     22.60 o 
   2  -2   2     1648.10     1876.85     33.50 o 
   3  -2   2       35.20       35.47      1.14 o 
   4  -2   2      198.44      210.05      2.41 o 
   5  -2   2       31.01       24.76      0.70 o 
   6  -2   2       15.86       16.64      0.80 o 
   7  -2   2      151.16      150.12      3.99 o 
   8  -2   2       56.34       49.21      1.44 o 
   9  -2   2        3.22        3.40      0.80 o 
  -9  -1   2       30.95       32.93      1.79 o 
  -8  -1   2       93.94       87.14      1.26 o 
  -7  -1   2       11.07       11.31      0.50 o 
  -6  -1   2      628.44      658.58      4.92 o 
  -5  -1   2        0.89        1.08      0.46 o 
  -4  -1   2      601.80      616.83      4.08 o 
  -3  -1   2      395.77      391.21      6.12 o 
  -2  -1   2     1192.07     1340.62     10.81 o 
  -1  -1   2     1975.66     2088.39     27.69 o 
   0  -1   2     1732.08     1776.53     12.48 o 
   1  -1   2     4095.45     4135.55     29.15 o 
   2  -1   2      382.77      385.00      4.85 o 
   3  -1   2       17.59       19.44      0.70 o 
   4  -1   2       35.22       33.38      1.08 o 
   5  -1   2      105.24      108.89      1.18 o 
   6  -1   2       84.94       92.07      1.25 o 
   7  -1   2      377.32      365.19      8.73 o 
   8  -1   2        3.31        2.01      0.67 o 
   9  -1   2       10.39       11.90      1.44 o 
  -9   0   2       15.71       16.05      0.75 o 
  -8   0   2       21.40       20.46      0.72 o 
  -7   0   2       23.04       22.21      0.83 o 
  -6   0   2      279.65      281.66      2.87 o 
  -5   0   2        1.54        2.20      0.51 o 
  -4   0   2     1243.59     1306.78     17.96 o 
  -3   0   2      155.88      161.05      1.77 o 
  -2   0   2     1836.32     1935.60     23.42 o 
  -1   0   2        1.21        0.91      0.83 o 
   0   0   2      430.72      459.16      4.64 o 
   1   0   2       40.90       42.91      0.97 o 
   2   0   2        1.01        1.29      0.27 o 
   3   0   2       12.85       12.18      1.18 o 
   4   0   2        1.83        1.79      0.31 o 
   5   0   2      146.43      137.40      2.98 o 
   6   0   2      236.78      229.79      5.88 o 
   7   0   2       40.85       39.52      1.52 o 
   8   0   2        4.86        4.40      1.90 o 
   9   0   2        8.35       10.93      2.17 o 
  10   0   2        1.80        2.57      2.07 o 
  -9   1   2        2.41        1.78      0.92 o 
  -8   1   2        1.54        1.55      0.59 o 
  -7   1   2        1.47        1.34      0.52 o 
  -6   1   2      114.90      118.91      2.32 o 
  -5   1   2      200.71      208.33      2.42 o 
  -4   1   2       65.11       59.62      1.05 o 
  -3   1   2      127.26      136.54      1.04 o 
  -2   1   2      401.12      408.79      3.98 o 
  -1   1   2       45.64       46.30      0.57 o 
   0   1   2      456.17      446.25      2.27 o 
   1   1   2      387.85       19.91      0.39 o 
   2   1   2      418.07      412.77      6.56 o 
   3   1   2      363.91      382.26      9.15 o 
   4   1   2        1.09        2.35      0.39 o 
   5   1   2        3.20        2.48      0.41 o 
   6   1   2        5.51        5.09      0.51 o 
   7   1   2        6.62        6.42      0.58 o 
   8   1   2       14.63       14.72      0.71 o 
   9   1   2        0.18       -0.03      0.61 o 
  10   1   2        4.27        6.06      1.38 o 
  -9   2   2       13.98       14.87      1.45 o 
  -8   2   2        3.03        3.87      0.93 o 
  -7   2   2        3.58        2.93      0.44 o 
  -6   2   2       35.28       33.94      0.68 o 
  -5   2   2       18.34       19.77      0.61 o 
  -4   2   2      155.20      162.15      2.19 o 
  -3   2   2       13.05       18.21      0.52 o 
  -2   2   2     2446.61     2620.77     19.81 o 
  -1   2   2       13.96       13.72      0.63 o 
   0   2   2       32.37       37.47      0.91 o 
   1   2   2       47.71       55.86      1.24 o 
   2   2   2      253.46      224.13      2.98 o 
   3   2   2      387.43      405.13      5.47 o 
   4   2   2      400.69      390.64      3.96 o 
   5   2   2        5.40        6.43      0.40 o 
   6   2   2       20.91       22.83      0.70 o 
   7   2   2        0.15        0.30      0.44 o 
   8   2   2        1.49        1.05      0.76 o 
   9   2   2       16.45       17.65      0.80 o 
  -9   3   2       26.61       29.41      1.12 o 
  -8   3   2       22.83       23.74      0.99 o 
  -7   3   2        4.66        4.02      0.61 o 
  -6   3   2        0.01        0.05      0.42 o 
  -5   3   2        0.12        0.34      0.49 o 
  -4   3   2        3.39        3.83      0.47 o 
  -3   3   2     1031.70     1141.08     10.85 o 
  -2   3   2      351.79      353.55      3.71 o 
  -1   3   2      483.31      515.53      4.62 o 
   0   3   2     1965.36     2053.63     17.51 o 
   1   3   2       47.18       45.52      0.96 o 
   2   3   2       82.98       65.42      1.09 o 
   3   3   2        0.56        0.63      0.82 o 
   4   3   2       44.45       48.04      2.03 o 
   5   3   2        4.85        3.67      0.41 o 
   6   3   2        0.50        0.85      0.45 o 
   7   3   2       53.56       41.44      0.78 o 
   8   3   2        0.08       -0.16      0.53 o 
   9   3   2        0.04       -0.01      0.44 o 
  -8   4   2        6.51        5.91      0.64 o 
  -7   4   2        6.57        4.58      0.87 o 
  -6   4   2       77.00       73.86      1.22 o 
  -5   4   2        9.07        8.13      0.65 o 
  -4   4   2       85.40       76.05      1.21 o 
  -3   4   2       44.89       47.88      0.81 o 
  -2   4   2       77.06       78.48      1.19 o 
  -1   4   2      266.62      274.39      2.81 o 
   0   4   2      166.03      174.11      3.16 o 
   1   4   2       12.38       10.05      0.80 o 
   2   4   2      631.81      697.82      6.41 o 
   3   4   2      299.13      307.99      4.03 o 
   4   4   2       97.24      112.39      2.80 o 
   5   4   2        1.91        1.94      0.95 o 
   6   4   2      149.91      135.03      1.39 o 
   7   4   2       30.66       23.77      0.82 o 
   8   4   2        7.64        6.22      0.59 o 
   9   4   2        0.16        0.03      0.65 o 
  -8   5   2        2.78        3.19      0.72 o 
  -7   5   2       13.48       10.94      1.08 o 
  -6   5   2        1.36        1.18      0.89 o 
  -5   5   2        4.03        3.31      0.67 o 
  -4   5   2        4.72        5.42      0.73 o 
  -3   5   2        3.89        3.85      0.59 o 
  -2   5   2        0.88        0.96      1.07 o 
  -1   5   2      122.38      144.90      1.77 o 
   0   5   2      601.84      645.15     12.05 o 
   1   5   2      200.75      253.98      2.81 o 
   2   5   2       12.75       11.48      1.32 o 
   3   5   2      435.21      444.94      4.17 o 
   4   5   2      172.89      174.43      2.05 o 
   5   5   2       36.17       33.88      1.52 o 
   6   5   2       10.81       14.92      0.96 o 
   7   5   2        4.38        2.75      0.69 o 
   8   5   2       14.55       14.49      0.81 o 
   9   5   2        0.56        0.31      0.89 o 
  -8   6   2       13.51       11.58      1.16 o 
  -7   6   2       98.73      102.62      1.96 o 
  -6   6   2       43.30       46.58      1.28 o 
  -5   6   2      226.18      225.41      3.07 o 
  -4   6   2      244.66      237.88      2.63 o 
  -3   6   2       33.31       28.72      1.05 o 
  -2   6   2      793.75      757.19     10.02 o 
  -1   6   2        5.07        6.13      1.02 o 
   0   6   2       79.98       85.58      1.45 o 
   1   6   2       66.05       74.22      1.35 o 
   2   6   2        4.95        4.70      0.78 o 
   3   6   2       25.86       27.51      1.01 o 
   4   6   2       69.64       61.05      1.79 o 
   5   6   2        3.79        2.99      1.22 o 
   6   6   2       26.59       25.48      1.58 o 
   7   6   2        0.12       -0.12      0.56 o 
   8   6   2        0.01        0.82      0.61 o 
  -7   7   2       20.66       20.57      1.26 o 
  -6   7   2       54.02       51.33      1.63 o 
  -5   7   2       24.62       23.74      1.37 o 
  -4   7   2       76.36       72.16      1.41 o 
  -3   7   2       62.40       60.90      1.38 o 
  -2   7   2        2.92       10.40      5.47 o 
  -1   7   2       64.81       62.23      1.51 o 
   0   7   2       35.73       38.71      2.60 o 
   1   7   2       21.61       19.02      1.09 o 
   2   7   2        6.19        8.45      1.00 o 
   3   7   2       68.94       69.97      1.58 o 
   4   7   2       31.42       33.01      1.34 o 
   5   7   2        2.64        2.12      2.15 o 
   6   7   2       11.31       13.62      1.53 o 
   7   7   2        3.32        3.34      0.73 o 
   8   7   2        4.71        6.96      1.02 o 
  -6   8   2        2.16        2.01      0.92 o 
  -5   8   2       14.14       13.32      1.93 o 
  -4   8   2        0.40        1.52      0.87 o 
  -3   8   2      190.40      188.09      4.58 o 
  -2   8   2       99.44       97.55      2.00 o 
  -1   8   2        0.46       -0.75      1.17 o 
   0   8   2       23.91       24.61      1.29 o 
   1   8   2       58.97       52.20      1.77 o 
   2   8   2       43.34       38.63      1.39 o 
   3   8   2        2.59        1.92      1.03 o 
   4   8   2        4.93        5.49      1.28 o 
   5   8   2        0.79        1.77      1.18 o 
   6   8   2        8.20        9.24      1.65 o 
   7   8   2       27.58       36.20      2.13 o 
  -5   9   2        0.39        0.43      0.83 o 
  -4   9   2        2.10        1.33      1.17 o 
  -3   9   2       56.16       57.24      1.67 o 
  -2   9   2      138.45      139.82      2.77 o 
  -1   9   2        4.75        4.03      1.47 o 
   0   9   2       65.80       62.29      2.46 o 
   1   9   2      125.20      109.14      3.40 o 
   2   9   2        0.49        0.75      1.00 o 
   3   9   2        4.78        5.11      1.18 o 
   4   9   2        7.81        8.35      1.49 o 
   5   9   2        0.13        0.83      1.06 o 
   6   9   2       14.05       18.05      1.93 o 
  -4  10   2        4.38        3.81      1.60 o 
  -3  10   2        7.45        5.23      2.83 o 
  -2  10   2        2.72        1.54      1.59 o 
  -1  10   2        4.23        1.55      1.88 o 
   0  10   2       39.50       36.24      1.72 o 
   1  10   2        4.42        2.89      1.29 o 
   2  10   2        9.30       10.58      1.64 o 
   3  10   2        3.12        2.59      1.22 o 
   4  10   2        0.15        0.01      1.10 o 
   5  10   2        8.84        8.51      2.23 o 
  -3  11   2        2.93        1.45      1.40 o 
  -2  11   2        5.66        3.26      2.81 o 
  -1  11   2       29.58       34.20      2.35 o 
   0  11   2        0.20       -0.71      1.36 o 
   1  11   2       28.62       39.20      1.93 o 
   2  11   2       17.76       14.34      1.69 o 
   3  11   2       10.80       13.43      2.29 o 
   4  11   2        0.17        0.61      1.54 o 
  -1 -11   3        0.83        1.11      1.39 o 
   0 -11   3       20.68       23.56      2.69 o 
   1 -11   3       39.07       48.72      5.61 o 
  -4 -10   3        1.71        2.07      1.81 o 
  -3 -10   3        0.00        0.57      1.07 o 
  -2 -10   3       28.81       33.19      2.67 o 
  -1 -10   3        0.80        0.99      1.25 o 
   0 -10   3        9.30       11.72      1.60 o 
   1 -10   3       12.05       14.67      1.70 o 
   2 -10   3       13.14       14.67      2.01 o 
   3 -10   3       23.04       29.57      2.33 o 
   4 -10   3        8.04        4.43      4.36 o 
  -5  -9   3       13.58       13.35      1.32 o 
  -4  -9   3        7.34        8.00      1.09 o 
  -3  -9   3       14.98       17.16      2.01 o 
  -2  -9   3       21.26       23.26      3.71 o 
  -1  -9   3        9.90       11.17      1.35 o 
   0  -9   3       30.08       32.06      2.43 o 
   1  -9   3        8.18        5.98      2.25 o 
   2  -9   3        1.08        1.35      1.56 o 
   3  -9   3       14.13       13.81      2.60 o 
   4  -9   3        1.09        0.98      3.37 o 
   5  -9   3        1.39        1.60      1.75 o 
  -6  -8   3       21.37       23.38      2.68 o 
  -5  -8   3       81.02       83.64      7.52 o 
  -4  -8   3        0.58        0.55      0.84 o 
  -3  -8   3      153.04      167.24     17.55 o 
  -2  -8   3      161.96      162.36      9.32 o 
  -1  -8   3       37.71       38.09      1.81 o 
   0  -8   3        9.74       10.91      1.42 o 
   1  -8   3        0.14        0.38      1.00 o 
   2  -8   3        0.52        0.28      1.31 o 
   3  -8   3        3.14        2.16      1.49 o 
   4  -8   3        7.72        9.08      2.41 o 
   5  -8   3        3.96        5.29      1.41 o 
   6  -8   3        0.06       -0.27      1.12 o 
  -7  -7   3        1.92        1.77      1.82 o 
  -6  -7   3       11.80       13.41      1.37 o 
  -5  -7   3        5.27        4.40      1.47 o 
  -4  -7   3       14.60       15.17      1.44 o 
  -3  -7   3       56.49       54.27      2.12 o 
  -2  -7   3       63.97       66.43      1.69 o 
  -1  -7   3        9.11        9.13      0.99 o 
   0  -7   3        4.78        6.91      1.00 o 
   1  -7   3       51.52       56.64      1.52 o 
   2  -7   3       39.57       39.32      1.76 o 
   3  -7   3       13.51       12.18      1.50 o 
   4  -7   3       12.97       13.80      1.62 o 
   5  -7   3        0.18        0.25      1.05 o 
   6  -7   3        5.43        6.43      1.18 o 
   7  -7   3        7.26        8.75      1.29 o 
  -7  -6   3        8.80        8.24      0.80 o 
  -6  -6   3       22.30       22.23      1.00 o 
  -5  -6   3       47.75       44.22      2.17 o 
  -4  -6   3       34.71       33.18      1.51 o 
  -3  -6   3        0.00        0.04      0.87 o 
  -2  -6   3        1.57        1.75      0.83 o 
  -1  -6   3        0.04       -0.52      0.69 o 
   0  -6   3       99.61       98.65      2.51 o 
   1  -6   3      288.42      286.22      3.10 o 
   2  -6   3        0.15        0.21      1.00 o 
   3  -6   3       83.46       80.27      1.92 o 
   4  -6   3        1.73        1.53      1.23 o 
   5  -6   3        0.21       -0.76      1.03 o 
   6  -6   3        0.94        0.53      0.83 o 
   7  -6   3        1.17        1.68      1.01 o 
   8  -6   3        9.62       10.68      1.01 o 
  -7  -5   3        0.47        0.52      0.54 o 
  -6  -5   3       16.91       14.83      0.82 o 
  -5  -5   3        8.60        5.90      0.85 o 
  -4  -5   3       39.45       36.96      1.24 o 
  -3  -5   3       42.06       37.81      1.13 o 
  -2  -5   3        0.45        0.60      0.54 o 
  -1  -5   3       69.88       75.34      1.42 o 
   0  -5   3       18.72       15.83      0.83 o 
   1  -5   3       39.80       42.07      1.27 o 
   2  -5   3        3.44        4.34      0.82 o 
   3  -5   3        2.20        3.41      0.86 o 
   4  -5   3        0.70        0.03      0.94 o 
   5  -5   3        7.55        7.72      0.80 o 
   6  -5   3        0.32        0.85      0.84 o 
   7  -5   3        1.53        0.64      0.79 o 
   8  -5   3        5.88        5.85      0.95 o 
  -7  -4   3        7.03        7.00      0.69 o 
  -6  -4   3        1.59        2.39      0.49 o 
  -5  -4   3       35.55       40.54      0.91 o 
  -4  -4   3       42.18       44.97      1.33 o 
  -3  -4   3       31.12       28.41      2.20 o 
  -2  -4   3      510.35      549.15     25.08 o 
  -1  -4   3       11.33       10.81      0.66 o 
   0  -4   3      446.83      463.38      3.99 o 
   1  -4   3       43.93       48.85      1.99 o 
   2  -4   3      232.97      255.37      3.13 o 
   3  -4   3       21.23       27.66      1.18 o 
   4  -4   3        6.45        7.64      0.90 o 
   5  -4   3        3.62        4.90      0.73 o 
   6  -4   3        5.69        7.39      0.72 o 
   7  -4   3        4.17        5.15      1.17 o 
   8  -4   3        4.69        4.22      1.26 o 
   9  -4   3        0.62        0.72      0.78 o 
  -8  -3   3       21.13       23.19      1.34 o 
  -7  -3   3        1.14        1.63      0.59 o 
  -6  -3   3       16.66       14.85      0.52 o 
  -5  -3   3        5.47        6.26      0.46 o 
  -4  -3   3       21.01       18.85      0.76 o 
  -3  -3   3        0.10        0.67      0.33 o 
  -2  -3   3        1.60        2.34      0.42 o 
  -1  -3   3      247.20      219.07      4.77 o 
   0  -3   3      501.43      605.87      5.27 o 
   1  -3   3       12.29       17.26      0.82 o 
   2  -3   3     1631.13     1916.68     14.91 o 
   3  -3   3      264.71      264.75      2.64 o 
   4  -3   3       81.47       81.03      1.64 o 
   5  -3   3       12.69       11.99      0.80 o 
   6  -3   3        1.78        2.37      0.61 o 
   7  -3   3        7.75        7.61      0.71 o 
   8  -3   3       68.85       65.69      2.51 o 
   9  -3   3        0.39        0.67      0.72 o 
  -9  -2   3       25.14       38.92      2.01 o 
  -8  -2   3       99.02      106.42      1.51 o 
  -7  -2   3        3.82        4.46      0.39 o 
  -6  -2   3       80.49       81.49      0.87 o 
  -5  -2   3       74.29       74.00      0.91 o 
  -4  -2   3       28.69       25.65      0.56 o 
  -3  -2   3       80.69       97.32      1.20 o 
  -2  -2   3      437.28      440.19     20.04 o 
  -1  -2   3      113.84      109.39      1.11 o 
   0  -2   3      380.33      380.66      4.72 o 
   1  -2   3     1926.46     2118.96     15.31 o 
   2  -2   3      195.39      202.74      2.08 o 
   3  -2   3      925.09      978.49      8.13 o 
   4  -2   3       22.22       25.73      0.62 o 
   5  -2   3       50.76       50.26      0.93 o 
   6  -2   3       10.57       11.22      0.61 o 
   7  -2   3      153.31      148.87      4.16 o 
   8  -2   3       56.92       58.17      3.58 o 
   9  -2   3       29.80       22.79      5.33 o 
  -9  -1   3        0.01        1.07      1.38 o 
  -8  -1   3      124.09      109.53      2.05 o 
  -7  -1   3        7.34        7.49      0.58 o 
  -6  -1   3      247.52      241.34      2.13 o 
  -5  -1   3       76.34       66.53      0.84 o 
  -4  -1   3      342.99      395.74      2.69 o 
  -3  -1   3      151.96      173.78      2.46 o 
  -2  -1   3       71.89       65.71      1.25 o 
  -1  -1   3      391.39      409.53      4.67 o 
   0  -1   3      227.26      221.61      9.45 o 
   1  -1   3    14835.14    15816.39    116.56 o 
   2  -1   3       71.06       64.19      1.42 o 
   3  -1   3      370.77      360.33      6.60 o 
   4  -1   3        7.17        6.20      0.54 o 
   5  -1   3       20.14       19.46      0.91 o 
   6  -1   3       90.32       85.65      2.34 o 
   7  -1   3      305.01      309.07      7.64 o 
   8  -1   3        2.65        2.26      0.64 o 
   9  -1   3       14.41       15.10      0.95 o 
  -9   0   3       12.31       14.91      1.70 o 
  -8   0   3       38.57       40.32      1.06 o 
  -7   0   3        3.98        4.28      0.44 o 
  -6   0   3      653.45      664.37      6.61 o 
  -5   0   3      172.76      162.57      1.74 o 
  -4   0   3      448.16      460.38      8.25 o 
  -3   0   3        4.36        4.23      0.69 o 
  -2   0   3       61.40       54.15      1.17 o 
  -1   0   3      953.07      984.27     10.20 o 
   0   0   3     6331.85     6773.40     47.68 o 
   1   0   3     2278.91     2394.55     62.21 o 
   2   0   3        1.07       14.66      9.24 o 
   3   0   3       81.03       74.29      3.77 o 
   4   0   3      361.69      432.10      9.88 o 
   5   0   3      229.75      245.04      4.99 o 
   6   0   3       43.86       33.01      8.80 o 
   7   0   3        3.68        3.45      0.78 o 
   8   0   3        0.03        0.25      1.07 o 
   9   0   3        4.87        3.71      1.33 o 
  10   0   3        8.93       10.46      1.60 o 
  -9   1   3        0.01        0.41      1.40 o 
  -8   1   3       32.33       31.63      0.98 o 
  -7   1   3        0.02       -0.13      0.59 o 
  -6   1   3      235.36      226.01      3.47 o 
  -5   1   3        3.00        2.65      0.38 o 
  -4   1   3        9.98       12.31      0.43 o 
  -3   1   3      249.78      266.93      1.82 o 
  -2   1   3       33.88       46.94      0.73 o 
  -1   1   3        8.35        8.99      0.27 o 
   0   1   3      433.54      448.89      3.35 o 
   1   1   3      164.99      159.92      1.41 o 
   2   1   3       14.06       15.05      1.70 o 
   3   1   3      221.34      223.84      3.08 o 
   4   1   3      320.36      401.70      3.15 o 
   5   1   3       15.57       19.52      0.66 o 
   6   1   3       69.53       73.25      1.03 o 
   7   1   3       12.29       10.14      4.25 o 
   8   1   3        7.97        8.77      1.33 o 
   9   1   3        5.85        7.53      1.36 o 
  10   1   3        5.17        4.98      3.98 o 
  -8   2   3        5.89        4.79      0.97 o 
  -7   2   3        3.84        3.44      1.03 o 
  -6   2   3       58.37       55.25      0.74 o 
  -5   2   3        8.70        9.18      0.38 o 
  -4   2   3       29.47       25.39      0.49 o 
  -3   2   3       25.74       27.16      0.60 o 
  -2   2   3       53.18       43.00      0.62 o 
  -1   2   3      318.98      303.78      2.08 o 
   0   2   3      992.31     1020.15      8.87 o 
   1   2   3      925.15      228.94    434.72 o 
   2   2   3     1252.29     1344.19     13.88 o 
   3   2   3       17.81       13.56      1.06 o 
   4   2   3      417.98      471.02      3.80 o 
   5   2   3        4.29        7.09      0.56 o 
   6   2   3        4.44        4.40      0.53 o 
   7   2   3       42.34       40.97      0.88 o 
   8   2   3       15.60       16.31      0.84 o 
   9   2   3       21.83       21.47      1.40 o 
  10   2   3       18.61       19.05      2.20 o 
  -8   3   3       26.98       28.49      0.76 o 
  -7   3   3       10.06       10.93      0.87 o 
  -6   3   3        8.59        8.31      0.82 o 
  -5   3   3      113.16      113.21     31.03 o 
  -4   3   3        0.50       -0.13      0.36 o 
  -3   3   3       73.93       74.33      0.92 o 
  -2   3   3      134.01      120.10      1.35 o 
  -1   3   3        0.05       -0.03      0.42 o 
   0   3   3       32.29       20.68      5.95 o 
   1   3   3      258.64      277.85      2.50 o 
   2   3   3        1.33        2.14      0.65 o 
   3   3   3        3.46        2.42      1.57 o 
   4   3   3        2.77        3.69      0.93 o 
   5   3   3       18.01       17.48      0.59 o 
   6   3   3        2.47        2.36      0.44 o 
   7   3   3       25.17       24.57      0.70 o 
   8   3   3       16.06       15.82      0.78 o 
   9   3   3        2.83        1.72      0.79 o 
  -8   4   3        0.66        0.62      0.66 o 
  -7   4   3       27.63       26.42      0.91 o 
  -6   4   3        0.97        0.92      0.62 o 
  -5   4   3      163.02      149.02      1.61 o 
  -4   4   3        2.87        3.03      0.82 o 
  -3   4   3      414.71      463.68      4.73 o 
  -2   4   3       37.02       45.62      0.83 o 
  -1   4   3     1726.02     2008.48     12.22 o 
   0   4   3      169.23      181.57      1.98 o 
   1   4   3     3543.17     4077.50     32.29 o 
   2   4   3      706.61      761.67      6.10 o 
   3   4   3      134.25      133.38      1.68 o 
   4   4   3      138.13      139.66      2.47 o 
   5   4   3        5.10        5.30      1.08 o 
   6   4   3        0.02        0.45      0.55 o 
   7   4   3       60.25       54.44      0.97 o 
   8   4   3       32.98       32.06      0.93 o 
   9   4   3       10.90        9.38      2.73 o 
  -8   5   3        9.76        8.15      0.85 o 
  -7   5   3        0.01        0.10      0.91 o 
  -6   5   3       99.29       91.14      1.74 o 
  -5   5   3        2.94        1.47      0.73 o 
  -4   5   3       10.39       10.80      0.91 o 
  -3   5   3        9.74        9.89      0.62 o 
  -2   5   3        3.70        5.09      0.72 o 
  -1   5   3      155.42      163.20      2.19 o 
   0   5   3      847.94      986.17      8.06 o 
   1   5   3        3.95        2.22      0.72 o 
   2   5   3      325.15      345.20      3.98 o 
   3   5   3       14.25       15.99      1.04 o 
   4   5   3       16.64       18.87      2.10 o 
   5   5   3      116.53      111.84      2.46 o 
   6   5   3        6.30        4.98      0.99 o 
   7   5   3       15.59       17.31      1.10 o 
   8   5   3        1.17        0.63      0.54 o 
   9   5   3        0.00       -0.40      0.85 o 
  -7   6   3        5.66        6.39      1.14 o 
  -6   6   3       24.17       25.67      1.09 o 
  -5   6   3        1.17        1.11      0.67 o 
  -4   6   3      111.56      104.66      1.66 o 
  -3   6   3       49.38       42.69      1.09 o 
  -2   6   3       12.22       10.23      0.79 o 
  -1   6   3       81.02       79.47      1.38 o 
   0   6   3       79.30       78.16      1.60 o 
   1   6   3       16.48       14.61      1.07 o 
   2   6   3       10.12       12.32      0.90 o 
   3   6   3       21.33       18.34      0.97 o 
   4   6   3      452.45      444.33      4.42 o 
   5   6   3       70.50       69.51      3.08 o 
   6   6   3        2.15        0.93      1.24 o 
   7   6   3        7.91        6.45      2.43 o 
   8   6   3        0.52        0.39      0.69 o 
   9   6   3        3.64        1.71      1.64 o 
  -7   7   3       45.50       42.06      2.22 o 
  -6   7   3       39.52       40.02      1.29 o 
  -5   7   3       10.22       11.16      1.26 o 
  -4   7   3       27.14       28.33      1.03 o 
  -3   7   3       13.38       12.17      1.05 o 
  -2   7   3        0.04       -0.16      0.81 o 
  -1   7   3       24.89       24.29      1.82 o 
   0   7   3        0.58        1.32      1.05 o 
   1   7   3        7.41        9.90      1.18 o 
   2   7   3      161.68      165.67      2.22 o 
   3   7   3       73.34       74.17      1.64 o 
   4   7   3      249.32      252.96      3.53 o 
   5   7   3       15.17       17.94      1.60 o 
   6   7   3       14.71       14.98      2.61 o 
   7   7   3        8.94       10.14      0.81 o 
   8   7   3       12.54       13.10      1.22 o 
  -6   8   3        9.15        8.72      0.96 o 
  -5   8   3        2.06        2.66      0.88 o 
  -4   8   3        2.91        3.69      1.23 o 
  -3   8   3        8.31        6.39      1.09 o 
  -2   8   3       68.63       64.11      2.08 o 
  -1   8   3        1.69        1.94      1.00 o 
   0   8   3        0.86        1.40      1.17 o 
   1   8   3        2.75        3.05      1.05 o 
   2   8   3        9.48        7.38      1.11 o 
   3   8   3       20.84       21.17      1.49 o 
   4   8   3       27.61       29.16      1.58 o 
   5   8   3        1.72        1.34      1.02 o 
   6   8   3        0.27       -0.08      2.25 o 
   7   8   3        0.27       -0.62      2.47 o 
  -5   9   3       24.27       23.19      1.35 o 
  -4   9   3       17.93       22.41      1.59 o 
  -3   9   3       23.18       24.88      1.35 o 
  -2   9   3       13.51       16.50      1.71 o 
  -1   9   3        0.01       -0.02      1.24 o 
   0   9   3        4.31        4.59      1.21 o 
   1   9   3      177.49      165.34      2.65 o 
   2   9   3        8.63        7.14      1.24 o 
   3   9   3        6.17        4.59      1.44 o 
   4   9   3       11.97       10.99      1.56 o 
   5   9   3        0.01        0.07      1.02 o 
   6   9   3        5.45        9.40      1.85 o 
   7   9   3        9.10        9.88      3.41 o 
  -4  10   3        0.01        0.34      1.05 o 
  -3  10   3       11.86       14.27      1.61 o 
  -2  10   3        9.90        3.13      2.92 o 
  -1  10   3       14.06       19.98      1.85 o 
   0  10   3        2.17        1.54      1.55 o 
   1  10   3        6.82        7.21      1.40 o 
   2  10   3        0.31        1.68      1.23 o 
   3  10   3        4.21        5.11      1.63 o 
   4  10   3        0.04        0.39      1.83 o 
   5  10   3        2.15        2.78      1.31 o 
   6  10   3        1.07        2.27      1.85 o 
  -3  11   3        0.55        0.83      1.26 o 
  -2  11   3        0.01       -0.11      1.37 o 
  -1  11   3        6.47        7.75      1.92 o 
   0  11   3        2.00        2.83      1.77 o 
   1  11   3        1.74        3.62      2.50 o 
   2  11   3        1.76        1.17      1.74 o 
   3  11   3        2.41        3.06      1.79 o 
   4  11   3       17.71       25.44      3.32 o 
  -3 -10   4        2.18        2.74      1.15 o 
  -2 -10   4        1.54        2.75      1.56 o 
  -1 -10   4       14.77       15.55      1.60 o 
   0 -10   4       23.75       27.43      3.74 o 
   1 -10   4       63.73       76.35     10.61 o 
   2 -10   4        4.69        2.16      1.49 o 
   3 -10   4        8.24       12.85      2.16 o 
  -5  -9   4        9.34        4.96      2.50 o 
  -4  -9   4        0.59        1.58      0.93 o 
  -3  -9   4        0.12        1.20      1.22 o 
  -2  -9   4        4.82        5.29      1.24 o 
  -1  -9   4       21.45       19.86      2.40 o 
   0  -9   4        9.52       10.02      1.78 o 
   1  -9   4        0.51        0.51      1.14 o 
   2  -9   4        2.18        2.79      1.61 o 
   3  -9   4        1.21        1.73      1.36 o 
   4  -9   4       45.60       47.27      2.20 o 
   5  -9   4       13.73       17.81      1.88 o 
  -6  -8   4        4.19        2.91      2.07 o 
  -5  -8   4        7.26        7.43      1.58 o 
  -4  -8   4        0.52       -0.10      0.74 o 
  -3  -8   4        3.38        2.16      0.95 o 
  -2  -8   4        8.99       10.27      2.56 o 
  -1  -8   4        1.45        1.13      0.96 o 
   0  -8   4        1.00        1.24      1.04 o 
   1  -8   4       46.69       48.75      2.38 o 
   2  -8   4        0.91        2.14      1.43 o 
   3  -8   4       14.36       14.98      1.46 o 
   4  -8   4       12.55       15.38      3.67 o 
   5  -8   4        1.29        1.41      1.35 o 
   6  -8   4        0.41        0.68      0.99 o 
  -6  -7   4       11.23       10.84      1.26 o 
  -5  -7   4        0.06        0.28      0.80 o 
  -4  -7   4       48.60       50.44      5.12 o 
  -3  -7   4        2.42        3.09      0.80 o 
  -2  -7   4        1.87        2.38      0.83 o 
  -1  -7   4        8.88        6.48      1.81 o 
   0  -7   4       12.50       12.59      1.07 o 
   1  -7   4        4.31        4.63      1.07 o 
   2  -7   4      167.31      172.94      2.56 o 
   3  -7   4        0.01       -0.53      1.05 o 
   4  -7   4        4.24        3.45      1.24 o 
   5  -7   4        2.04        1.96      1.23 o 
   6  -7   4        2.96        2.81      1.18 o 
   7  -7   4        0.66        0.17      1.50 o 
  -7  -6   4        0.44        0.72      0.54 o 
  -6  -6   4        0.50        0.80      0.81 o 
  -5  -6   4       53.32       43.98      4.11 o 
  -4  -6   4       22.73       23.82      0.99 o 
  -3  -6   4       15.27       13.76      0.78 o 
  -2  -6   4        3.80        4.62      0.74 o 
  -1  -6   4       10.64       11.13      0.86 o 
   0  -6   4        9.05        8.83      0.91 o 
   1  -6   4       44.01       45.54      2.26 o 
   2  -6   4        1.80        0.57      1.06 o 
   3  -6   4       62.79       56.33      1.83 o 
   4  -6   4        0.30        0.67      1.20 o 
   5  -6   4       39.19       30.51      1.50 o 
   6  -6   4       11.69       13.14      1.24 o 
   7  -6   4        2.80        2.44      0.98 o 
   8  -6   4        1.98        0.95      1.20 o 
  -7  -5   4        4.26        3.61      0.64 o 
  -6  -5   4        0.05       -0.12      0.80 o 
  -5  -5   4       41.27       34.45      0.98 o 
  -4  -5   4        4.68        3.71      0.86 o 
  -3  -5   4        0.62        0.29      0.81 o 
  -2  -5   4        3.03        4.60      0.71 o 
  -1  -5   4       12.58       10.48      0.85 o 
   0  -5   4       39.84       49.22      1.36 o 
   1  -5   4       30.63       26.63      1.60 o 
   2  -5   4       74.74       76.83      2.04 o 
   3  -5   4        3.08        2.80      1.09 o 
   4  -5   4       74.85       66.03      1.55 o 
   5  -5   4       59.24       69.69      1.94 o 
   6  -5   4       28.19       22.40      1.59 o 
   7  -5   4        0.04       -0.03      0.96 o 
   8  -5   4        3.86        3.28      0.91 o 
  -7  -4   4        2.36        1.29      0.43 o 
  -6  -4   4       50.85       45.93      2.22 o 
  -5  -4   4       26.35       25.63      1.22 o 
  -4  -4   4      138.35      143.25      6.82 o 
  -3  -4   4        1.03        1.54      0.41 o 
  -2  -4   4      529.42      554.11     15.87 o 
  -1  -4   4       75.97       73.15      1.09 o 
   0  -4   4      173.59      208.52      2.14 o 
   1  -4   4        0.56        0.84      0.63 o 
   2  -4   4        9.35        8.85      0.81 o 
   3  -4   4        1.07        0.66      0.89 o 
   4  -4   4      284.85      288.94      5.06 o 
   5  -4   4        2.82        1.16      0.81 o 
   6  -4   4       20.87       21.96      1.02 o 
   7  -4   4        2.17        2.63      0.88 o 
   8  -4   4       15.32       12.54      0.95 o 
   9  -4   4        0.18        0.19      0.79 o 
  -7  -3   4        1.85        1.57      0.36 o 
  -6  -3   4       30.60       27.36      0.51 o 
  -5  -3   4       26.51       27.77      0.96 o 
  -4  -3   4       56.80       52.98      0.88 o 
  -3  -3   4       27.34       27.39      1.03 o 
  -2  -3   4      288.66      276.74      9.07 o 
  -1  -3   4      201.50      185.69      1.79 o 
   0  -3   4     1729.20     1893.58     53.70 o 
   1  -3   4      144.81      139.92      1.66 o 
   2  -3   4       32.44       33.11      0.95 o 
   3  -3   4      160.69      176.92      2.27 o 
   4  -3   4      107.66      108.96      3.14 o 
   5  -3   4        2.42        3.69      0.62 o 
   6  -3   4       28.03       26.16      1.07 o 
   7  -3   4       26.74       26.83      1.13 o 
   8  -3   4       42.68       41.97      1.57 o 
   9  -3   4        0.23        0.24      0.70 o 
  -8  -2   4        5.74        2.92      2.59 o 
  -7  -2   4       30.89       28.25      0.67 o 
  -6  -2   4        0.17        0.16      0.34 o 
  -5  -2   4        0.05        0.00      0.31 o 
  -4  -2   4       86.89       86.61      1.48 o 
  -3  -2   4      295.47      316.24      2.64 o 
  -2  -2   4        9.12        8.56      0.32 o 
  -1  -2   4        3.78        3.08      0.46 o 
   0  -2   4      100.29      108.25      1.38 o 
   1  -2   4      175.07      173.14      5.98 o 
   2  -2   4      243.99      245.93      7.30 o 
   3  -2   4       74.60       91.75      2.81 o 
   4  -2   4       14.12       10.94      0.81 o 
   5  -2   4        0.13       -0.02      0.52 o 
   6  -2   4        6.43        7.27      0.62 o 
   7  -2   4       23.18       22.16      1.33 o 
   8  -2   4        2.89        3.00      0.67 o 
   9  -2   4        3.58        2.76      0.82 o 
  -9  -1   4        0.23        1.93      2.58 o 
  -8  -1   4      146.63      151.66      4.64 o 
  -7  -1   4       36.26       35.72      0.63 o 
  -6  -1   4       33.26       32.36      0.53 o 
  -5  -1   4      764.63      797.50      7.12 o 
  -4  -1   4       11.21        9.03      0.29 o 
  -3  -1   4      124.80      126.90      0.97 o 
  -2  -1   4        0.04        0.22      0.20 o 
  -1  -1   4        0.56        0.87      0.26 o 
   0  -1   4      385.26      381.49     19.43 o 
   1  -1   4     1122.20     1187.17      8.63 o 
   2  -1   4     1178.66     1291.91      9.55 o 
   3  -1   4       16.20       14.98      0.81 o 
   4  -1   4       21.32       20.27      0.68 o 
   5  -1   4      128.41      135.29      4.13 o 
   6  -1   4       10.92       10.19      0.55 o 
   7  -1   4       11.50       10.28      0.60 o 
   8  -1   4        5.56        4.78      1.87 o 
   9  -1   4        1.06        0.70      0.60 o 
  -9   0   4        1.06       -0.40      1.45 o 
  -8   0   4        2.45        0.83      1.44 o 
  -7   0   4       90.66       92.90      0.96 o 
  -6   0   4       28.81       31.78      0.51 o 
  -5   0   4      715.29      743.12      9.93 o 
  -4   0   4       50.31       49.48      0.48 o 
  -3   0   4       48.31       50.13      1.02 o 
  -2   0   4      137.30      156.99      2.48 o 
  -1   0   4       13.25        6.34      1.82 o 
   0   0   4      859.48      902.29      8.01 o 
   1   0   4     3999.26     4180.45     47.10 o 
   2   0   4      113.51      126.06      3.78 o 
   3   0   4      292.26      283.40      6.94 o 
   4   0   4      169.76      179.26      6.13 o 
   5   0   4      380.25      404.41     12.39 o 
   6   0   4        2.84        2.60      0.53 o 
   7   0   4        4.05        3.94      0.53 o 
   8   0   4        0.82       -0.04      1.10 o 
   9   0   4        1.73        2.20      1.42 o 
  10   0   4        1.41        1.12      2.52 o 
  -9   1   4        0.12        0.38      1.49 o 
  -8   1   4       14.84       17.25      1.79 o 
  -7   1   4        2.36        1.74      0.61 o 
  -6   1   4       77.36       82.95      1.16 o 
  -5   1   4       62.97       61.88      1.35 o 
  -4   1   4       69.82       73.25      0.86 o 
  -3   1   4      133.09      130.86      2.25 o 
  -2   1   4     1651.79     1829.73     14.75 o 
  -1   1   4      253.22      293.13      2.95 o 
   0   1   4      973.70      977.64      5.75 o 
   1   1   4        0.53        0.95      0.39 o 
   2   1   4        0.15        0.18      0.09 o 
   3   1   4        0.59        1.34      0.90 o 
   4   1   4      385.50      438.12      5.38 o 
   5   1   4        1.85        3.08      1.03 o 
   6   1   4      154.41      161.24      2.96 o 
   7   1   4       23.12       21.84      1.56 o 
   8   1   4       44.04       43.50      1.92 o 
   9   1   4        0.00        0.72      2.18 o 
  10   1   4       24.93       25.03      3.03 o 
  -8   2   4        0.65        0.81      1.02 o 
  -7   2   4        4.40        5.25      0.53 o 
  -6   2   4        0.27        0.43      0.28 o 
  -5   2   4       11.81       10.03      0.42 o 
  -4   2   4       73.22       77.79      0.74 o 
  -3   2   4        1.28        1.17      0.34 o 
  -2   2   4      442.84      506.13      6.50 o 
  -1   2   4      141.49      144.86      1.15 o 
   0   2   4       48.70       43.01      0.57 o 
   1   2   4       34.98       28.74      0.76 o 
   2   2   4        7.79        7.47      0.40 o 
   3   2   4       50.52       47.67      0.54 o 
   4   2   4      185.35      196.80      4.09 o 
   5   2   4       42.66       50.11      0.66 o 
   6   2   4        5.99        5.77      0.39 o 
   7   2   4       35.84       41.47      0.78 o 
   8   2   4        0.50        1.31      1.08 o 
   9   2   4        1.37        0.55      1.07 o 
  10   2   4        6.28        0.01      1.02 o 
  -8   3   4        0.26        0.44      1.44 o 
  -7   3   4       28.72       27.49      0.71 o 
  -6   3   4        7.44        8.65      0.44 o 
  -5   3   4      162.53      168.86      1.41 o 
  -4   3   4       44.66       43.31      0.65 o 
  -3   3   4       87.25       93.20      0.95 o 
  -2   3   4       92.32      105.40      1.01 o 
  -1   3   4      476.99      503.39      3.36 o 
   0   3   4      221.03      238.43      1.87 o 
   1   3   4      604.65      605.84      4.07 o 
   2   3   4       20.05       26.42      1.23 o 
   3   3   4       50.41       42.80      1.43 o 
   4   3   4       36.36       38.90      1.41 o 
   5   3   4       79.12       66.63      0.80 o 
   6   3   4        5.52        6.03      0.54 o 
   7   3   4        1.51        1.03      0.54 o 
   8   3   4        1.58        2.05      0.45 o 
   9   3   4        4.49        0.07      1.02 o 
  -8   4   4        2.65        2.19      0.60 o 
  -7   4   4        0.20        0.21      0.51 o 
  -6   4   4        1.60        0.93      0.46 o 
  -5   4   4        0.05        0.11      0.46 o 
  -4   4   4       15.47       15.98      0.65 o 
  -3   4   4       64.55       66.99      0.95 o 
  -2   4   4      256.85      265.87      3.34 o 
  -1   4   4        6.85        6.93      0.57 o 
   0   4   4     1460.12     1649.36     10.05 o 
   1   4   4       91.06      101.46      1.44 o 
   2   4   4       24.59       25.32      0.90 o 
   3   4   4       71.39       68.67      1.74 o 
   4   4   4       39.28       39.51      1.50 o 
   5   4   4       16.17       16.61      0.53 o 
   6   4   4       28.38       23.44      0.76 o 
   7   4   4       25.54       24.53      0.71 o 
   8   4   4        0.23        0.26      0.42 o 
   9   4   4        1.54        0.74      0.92 o 
  -8   5   4        6.28        4.74      0.63 o 
  -7   5   4        3.69        2.51      0.58 o 
  -6   5   4        8.95        6.96      0.63 o 
  -5   5   4       37.75       27.18      0.89 o 
  -4   5   4        0.43        0.76      0.74 o 
  -3   5   4       57.35       57.48      1.01 o 
  -2   5   4        3.02        3.89      0.53 o 
  -1   5   4       12.90        9.45      0.65 o 
   0   5   4      109.67      111.14      1.69 o 
   1   5   4       10.13       14.70      0.99 o 
   2   5   4      229.98      255.30      2.61 o 
   3   5   4      157.90      142.09      1.83 o 
   4   5   4       12.24       13.16      1.30 o 
   5   5   4      539.34      518.77      7.99 o 
   6   5   4        3.96        3.23      0.72 o 
   7   5   4       11.30       10.68      0.79 o 
   8   5   4        1.19        0.68      0.47 o 
   9   5   4        4.92        3.94      3.36 o 
  -7   6   4        6.37        6.74      0.92 o 
  -6   6   4       59.80       54.32      1.92 o 
  -5   6   4       50.86       45.81      1.07 o 
  -4   6   4       24.69       23.47      0.83 o 
  -3   6   4        4.90        6.24      0.79 o 
  -2   6   4      584.40      566.16      5.72 o 
  -1   6   4      184.12      160.53      1.74 o 
   0   6   4      182.79      196.33      2.79 o 
   1   6   4       58.01       70.57      1.71 o 
   2   6   4      221.40      224.76      2.71 o 
   3   6   4        8.95        8.64      1.04 o 
   4   6   4     1102.93     1093.49     14.28 o 
   5   6   4      122.61      119.30      2.80 o 
   6   6   4       93.39       88.32      3.50 o 
   7   6   4        0.09       -0.23      0.69 o 
   8   6   4        0.45        0.23      0.49 o 
   9   6   4        9.92       11.56      7.09 o 
  -7   7   4        0.06       -0.61      0.70 o 
  -6   7   4        0.08        0.21      0.70 o 
  -5   7   4        6.73        5.97      1.12 o 
  -4   7   4       55.32       54.31      1.65 o 
  -3   7   4       41.92       41.89      1.41 o 
  -2   7   4      472.10      449.12      3.86 o 
  -1   7   4        1.60        1.15      0.85 o 
   0   7   4        5.61        7.55      1.15 o 
   1   7   4        1.03        0.45      0.98 o 
   2   7   4        0.86        0.81      0.87 o 
   3   7   4      153.58      148.64      3.11 o 
   4   7   4      131.43      127.71      3.65 o 
   5   7   4        3.77        3.95      1.44 o 
   6   7   4        0.02        0.95      1.35 o 
   7   7   4        1.35        1.21      1.02 o 
   8   7   4       14.75       21.44      1.67 o 
  -6   8   4        0.91        0.40      0.80 o 
  -5   8   4        0.42        0.93      0.86 o 
  -4   8   4        5.22        4.33      1.47 o 
  -3   8   4       82.32       81.61      2.34 o 
  -2   8   4        5.83        5.18      1.02 o 
  -1   8   4        3.96        3.50      1.67 o 
   0   8   4        9.10       11.12      1.34 o 
   1   8   4       10.89       13.12      1.39 o 
   2   8   4        6.97        4.73      1.08 o 
   3   8   4        1.58        1.84      1.01 o 
   4   8   4       14.36       15.85      1.26 o 
   5   8   4        0.93        1.07      2.44 o 
   6   8   4       15.54       15.37      1.84 o 
   7   8   4        0.48        0.80      1.57 o 
  -5   9   4        8.33       10.10      1.21 o 
  -4   9   4        3.40        4.57      1.11 o 
  -3   9   4        5.30        5.41      1.14 o 
  -2   9   4        3.26        4.48      1.07 o 
  -1   9   4       81.50       80.71      1.91 o 
   0   9   4        4.96        3.90      1.16 o 
   1   9   4       36.13       32.92      1.79 o 
   2   9   4        3.91        5.19      1.45 o 
   3   9   4       19.71       15.62      1.34 o 
   4   9   4       22.22       22.15      1.45 o 
   5   9   4       41.56       41.36      1.94 o 
   6   9   4        0.09        0.34      1.61 o 
   7   9   4       55.78       58.96      2.91 o 
  -4  10   4        2.26        2.82      1.44 o 
  -3  10   4        0.01       -0.01      0.93 o 
  -2  10   4        1.57        0.92      1.11 o 
  -1  10   4        0.00       -0.44      1.38 o 
   0  10   4        0.11        0.89      1.43 o 
   1  10   4        0.40        0.35      1.40 o 
   2  10   4        1.06        0.56      1.45 o 
   3  10   4        8.71       10.52      1.41 o 
   4  10   4        0.88       -0.09      1.20 o 
   5  10   4        0.79        0.37      1.46 o 
   6  10   4        0.21       -0.58      1.76 o 
  -2  11   4       10.04       11.98      1.36 o 
  -1  11   4       34.74       47.06      2.43 o 
   0  11   4        0.10       -0.55      1.39 o 
   1  11   4       35.64       38.76      1.93 o 
   2  11   4        1.85        1.81      1.43 o 
   3  11   4        7.48        7.88      1.86 o 
   4  11   4        6.37        7.63      1.58 o 
  -2 -10   5        0.08       -0.28      1.11 o 
  -1 -10   5       56.18       67.17      4.91 o 
   0 -10   5       18.54       18.96      1.71 o 
   1 -10   5        0.55        1.63      1.46 o 
   2 -10   5        0.33        0.65      1.37 o 
   3 -10   5        0.16       -0.10      3.18 o 
  -4  -9   5        6.42        6.38      1.12 o 
  -3  -9   5        9.91       10.56      1.40 o 
  -2  -9   5       78.67       82.79      5.13 o 
  -1  -9   5      150.48      163.15     14.99 o 
   0  -9   5        7.15       11.13      1.45 o 
   1  -9   5       14.98       13.92      1.47 o 
   2  -9   5        0.64       -0.68      1.49 o 
   3  -9   5        0.81        1.82      2.32 o 
   4  -9   5       50.71       55.53      2.25 o 
   5  -9   5       35.48       38.60      2.59 o 
  -5  -8   5        1.12        0.86      0.96 o 
  -4  -8   5        9.99        8.36      1.05 o 
  -3  -8   5        6.86        6.35      2.11 o 
  -2  -8   5      225.11      236.89     22.30 o 
  -1  -8   5        5.69        4.88      1.11 o 
   0  -8   5       52.79       52.91      2.88 o 
   1  -8   5        2.06        3.13      1.16 o 
   2  -8   5        0.45       -0.34      1.94 o 
   3  -8   5        9.51       10.10      3.31 o 
   4  -8   5       33.72       36.54      2.22 o 
   5  -8   5        3.24        4.28      1.83 o 
   6  -8   5        4.53        2.31      1.29 o 
  -6  -7   5        5.09        3.72      1.67 o 
  -5  -7   5        0.08        0.15      0.97 o 
  -4  -7   5        2.59        1.97      0.71 o 
  -3  -7   5       25.53       22.21      3.82 o 
  -2  -7   5        5.95        6.39      1.57 o 
  -1  -7   5       12.51       10.37      1.04 o 
   0  -7   5       39.85       44.48      1.48 o 
   1  -7   5        0.26        0.24      1.09 o 
   2  -7   5        7.24        6.85      1.45 o 
   3  -7   5       21.04       18.91      2.20 o 
   4  -7   5        2.02        0.46      1.12 o 
   5  -7   5        2.78        2.22      1.60 o 
   6  -7   5        0.30        0.89      1.01 o 
   7  -7   5        7.00        7.75      1.08 o 
  -6  -6   5        0.50        0.25      0.67 o 
  -5  -6   5        0.74        1.20      0.77 o 
  -4  -6   5       17.51       19.45      2.53 o 
  -3  -6   5        0.04       -0.05      0.55 o 
  -2  -6   5       58.72       59.29      2.54 o 
  -1  -6   5       12.36       12.46      0.91 o 
   0  -6   5        2.09        1.65      0.80 o 
   1  -6   5       61.63       53.05      1.61 o 
   2  -6   5       42.11       30.31      1.28 o 
   3  -6   5       57.62       44.65      1.75 o 
   4  -6   5       75.74       60.90      1.72 o 
   5  -6   5        3.31        2.50      1.47 o 
   6  -6   5       30.06       25.76      1.14 o 
   7  -6   5        0.11        0.74      1.03 o 
   8  -6   5       14.08       12.77      1.07 o 
  -6  -5   5        0.65        0.13      0.42 o 
  -5  -5   5       12.73       11.69      1.02 o 
  -4  -5   5        1.88        2.46      0.48 o 
  -3  -5   5        0.29        0.06      0.45 o 
  -2  -5   5        4.24        2.67      0.70 o 
  -1  -5   5       28.90       30.93      0.90 o 
   0  -5   5        6.24        6.23      0.76 o 
   1  -5   5        0.41        0.42      0.83 o 
   2  -5   5        3.70        4.43      1.19 o 
   3  -5   5        0.00        0.50      1.02 o 
   4  -5   5        0.82        1.24      1.19 o 
   5  -5   5       61.88       66.20      2.01 o 
   6  -5   5        7.96        7.82      0.84 o 
   7  -5   5        4.94        6.99      0.86 o 
   8  -5   5       12.67       14.19      1.57 o 
  -7  -4   5       53.06       61.53      3.62 o 
  -6  -4   5       26.87       25.71      1.44 o 
  -5  -4   5       11.22        9.99      0.59 o 
  -4  -4   5      154.41      147.18      6.50 o 
  -3  -4   5        5.61        5.74      0.46 o 
  -2  -4   5        0.57        0.64      0.53 o 
  -1  -4   5       30.56       29.87      0.77 o 
   0  -4   5        0.57        0.68      0.66 o 
   1  -4   5       15.80       14.45      0.79 o 
   2  -4   5       16.81       16.28      1.05 o 
   3  -4   5       48.08       39.66      1.16 o 
   4  -4   5       17.08       18.23      1.68 o 
   5  -4   5       75.90       68.88      1.58 o 
   6  -4   5        1.17        0.82      0.92 o 
   7  -4   5        1.62        1.25      0.73 o 
   8  -4   5        7.04        5.46      1.12 o 
   9  -4   5        8.11        5.74      1.33 o 
  -7  -3   5        2.00        1.94      2.50 o 
  -6  -3   5       12.52       12.43      0.39 o 
  -5  -3   5        4.45        4.85      0.43 o 
  -4  -3   5      268.03      278.94      3.63 o 
  -3  -3   5        0.08        0.75      0.28 o 
  -2  -3   5     1143.12     1280.28     31.44 o 
  -1  -3   5      233.05      252.46      4.11 o 
   0  -3   5        7.79       16.61      1.04 o 
   1  -3   5      100.77      100.20      1.34 o 
   2  -3   5      156.10      132.42      2.37 o 
   3  -3   5       95.39      112.86      1.62 o 
   4  -3   5      157.18      158.88      9.69 o 
   5  -3   5       21.03       19.55      1.30 o 
   6  -3   5        1.79        1.17      0.94 o 
   7  -3   5       19.06       16.20      0.89 o 
   8  -3   5      160.84      159.62      9.05 o 
   9  -3   5       11.26       11.09      1.15 o 
  -7  -2   5       14.50       15.95      2.86 o 
  -6  -2   5        0.16        0.05      0.22 o 
  -5  -2   5        0.06        0.25      0.24 o 
  -4  -2   5       12.83       11.51      0.65 o 
  -3  -2   5      139.44      130.24      4.24 o 
  -2  -2   5      124.03      119.71      5.69 o 
  -1  -2   5        2.31        1.63      0.33 o 
   0  -2   5       59.54       63.11      1.03 o 
   1  -2   5      695.97      716.08     21.60 o 
   2  -2   5      306.48      327.93      5.10 o 
   3  -2   5       33.24       30.14      1.13 o 
   4  -2   5        9.12        7.37      0.99 o 
   5  -2   5        0.04        0.17      0.60 o 
   6  -2   5        1.99        1.90      0.53 o 
   7  -2   5       54.31       55.81      2.28 o 
   8  -2   5       94.75       89.74      3.79 o 
   9  -2   5        2.13        2.20      0.61 o 
  -8  -1   5        2.43        0.23      2.44 o 
  -7  -1   5        0.13       -0.20      2.24 o 
  -6  -1   5        9.90        8.46      0.29 o 
  -5  -1   5       10.86       10.63      2.57 o 
  -4  -1   5        0.29        1.26      1.83 o 
  -3  -1   5       95.56       87.98      1.96 o 
  -2  -1   5        6.78        6.46      0.17 o 
  -1  -1   5      196.66      176.57      1.46 o 
   0  -1   5      239.64      259.79      3.49 o 
   1  -1   5      330.66      333.71      5.31 o 
   2  -1   5        2.11        1.64      0.63 o 
   3  -1   5       11.67        9.70      0.94 o 
   4  -1   5       74.50       72.27      2.19 o 
   5  -1   5       14.54       15.28      0.63 o 
   6  -1   5       59.67       54.46      1.36 o 
   7  -1   5       70.98       68.42      3.19 o 
   8  -1   5        2.12        1.40      0.67 o 
   9  -1   5       12.14       10.60      1.76 o 
  -8   0   5        3.61        3.58      2.74 o 
  -7   0   5        4.73        5.23      1.59 o 
  -6   0   5        2.68        2.32      0.16 o 
  -5   0   5       62.71       66.00      2.12 o 
  -4   0   5      131.07      131.43      2.56 o 
  -3   0   5        3.08        3.56      0.99 o 
  -2   0   5       13.72       13.05      1.08 o 
  -1   0   5     1376.00     1461.29     10.30 o 
   0   0   5      136.91      139.61      1.87 o 
   1   0   5      174.31      178.70      3.94 o 
   2   0   5        2.14        0.49      0.71 o 
   3   0   5      281.41      303.12     13.97 o 
   4   0   5        9.55        6.48      0.41 o 
   5   0   5       37.41       28.32      1.00 o 
   6   0   5        6.77        6.73      0.53 o 
   7   0   5       13.40       11.05      1.19 o 
   8   0   5        0.21        0.05      1.19 o 
   9   0   5       11.53       12.23      1.80 o 
  10   0   5        0.37        0.22      2.44 o 
  -8   1   5        8.45       10.79      1.82 o 
  -7   1   5       12.11       13.18      0.78 o 
  -6   1   5        0.93        0.91      0.25 o 
  -5   1   5       34.74       32.70      0.42 o 
  -4   1   5       17.26       14.47      0.63 o 
  -3   1   5       26.95       31.88      1.06 o 
  -2   1   5       11.11       15.53      0.96 o 
  -1   1   5     1224.02     1309.39     18.37 o 
   0   1   5      256.39      260.00      3.55 o 
   1   1   5      319.62      321.64      2.66 o 
   2   1   5       87.17       76.67      2.49 o 
   3   1   5      612.44      722.22      8.14 o 
   4   1   5       28.64       29.91      2.14 o 
   5   1   5      291.61      328.84      4.64 o 
   6   1   5       44.89       51.17      1.89 o 
   7   1   5        6.18        5.30      1.40 o 
   8   1   5       20.74       21.01      1.75 o 
   9   1   5        0.16       -0.05      2.09 o 
  10   1   5        0.67       -0.07      2.29 o 
  -8   2   5       29.75       34.44      1.56 o 
  -7   2   5       13.02       12.84      0.87 o 
  -6   2   5        4.08        4.77      0.58 o 
  -5   2   5        0.80        0.71      0.25 o 
  -4   2   5        0.58        0.97      0.23 o 
  -3   2   5       27.55       28.62      0.39 o 
  -2   2   5      930.03     1048.48      5.52 o 
  -1   2   5      174.17      169.02      1.17 o 
   0   2   5       86.58       88.77      1.03 o 
   1   2   5       70.35       74.38      0.80 o 
   2   2   5       88.19       82.61      1.20 o 
   3   2   5      152.52      161.05      2.54 o 
   4   2   5       51.56       54.73      1.56 o 
   5   2   5      172.38      176.29      3.80 o 
   6   2   5       49.19       57.71      2.88 o 
   7   2   5       30.00       30.85      2.76 o 
   8   2   5      105.31      103.52      3.88 o 
   9   2   5        1.85       -0.01      0.85 o 
  10   2   5       14.01       10.29      6.50 o 
  -8   3   5       25.64       28.18      2.11 o 
  -7   3   5       18.79       15.28      1.45 o 
  -6   3   5       35.27       30.90      0.58 o 
  -5   3   5        2.31        1.46      0.48 o 
  -4   3   5      186.80      185.50      1.45 o 
  -3   3   5       23.52       26.06      0.50 o 
  -2   3   5      350.02      386.08      2.35 o 
  -1   3   5        3.92        5.35      0.52 o 
   0   3   5      236.76      237.46      1.80 o 
   1   3   5       91.86       96.59      1.14 o 
   2   3   5      194.40      234.08      2.32 o 
   3   3   5      232.02      240.66      3.15 o 
   4   3   5        0.07        0.16      0.22 o 
   5   3   5        3.00        2.87      0.31 o 
   6   3   5       29.52       25.60      0.56 o 
   7   3   5       10.24        8.91      0.42 o 
   8   3   5       35.78       31.37      1.34 o 
   9   3   5        0.70       -0.02      0.85 o 
  -8   4   5        0.35        1.57      2.81 o 
  -7   4   5       27.76       25.39      1.02 o 
  -6   4   5        0.51        0.03      0.59 o 
  -5   4   5       92.55       93.10      2.06 o 
  -4   4   5       90.24       92.84      1.24 o 
  -3   4   5      138.72      140.51      1.32 o 
  -2   4   5      442.60      457.88      4.15 o 
  -1   4   5        3.24        2.46      0.50 o 
   0   4   5       63.71       63.61      1.02 o 
   1   4   5      753.15      863.20      7.23 o 
   2   4   5       24.93       22.40      1.05 o 
   3   4   5        9.93        6.66      1.78 o 
   4   4   5        0.36        2.28      1.04 o 
   5   4   5       38.34       39.72      0.77 o 
   6   4   5       13.20       13.79      0.59 o 
   7   4   5       33.81       29.55      0.73 o 
   8   4   5        1.52        0.70      0.33 o 
   9   4   5        0.49        0.37      1.18 o 
  -7   5   5        0.06        0.16      0.51 o 
  -6   5   5       13.85       13.77      0.63 o 
  -5   5   5        0.86        0.48      0.55 o 
  -4   5   5       48.36       48.80      0.87 o 
  -3   5   5        0.03        0.65      0.54 o 
  -2   5   5        3.24        5.02      0.54 o 
  -1   5   5       70.43       66.84      1.00 o 
   0   5   5      243.84      248.65      2.65 o 
   1   5   5        2.28        4.20      0.70 o 
   2   5   5      254.00      280.45      3.36 o 
   3   5   5        0.10        0.89      1.03 o 
   4   5   5        5.64        5.04      2.03 o 
   5   5   5        0.10       -0.39      1.36 o 
   6   5   5        2.04        1.02      0.56 o 
   7   5   5        2.28        2.27      0.60 o 
   8   5   5        7.98        6.83      4.49 o 
   9   5   5       10.21       11.68      1.25 o 
  -7   6   5       11.70       13.40      0.91 o 
  -6   6   5        9.11        7.47      0.81 o 
  -5   6   5       12.05       10.98      0.70 o 
  -4   6   5       10.90       10.28      0.98 o 
  -3   6   5       37.48       39.21      1.01 o 
  -2   6   5       82.20       71.59      1.13 o 
  -1   6   5      299.83      282.97      2.39 o 
   0   6   5       10.92        9.55      0.72 o 
   1   6   5        0.00        0.51      1.06 o 
   2   6   5       34.47       35.51      1.10 o 
   3   6   5        1.28        2.26      1.03 o 
   4   6   5        3.02        1.34      1.49 o 
   5   6   5       49.25       45.75      3.21 o 
   6   6   5        1.90        1.73      1.41 o 
   7   6   5        9.89       10.26      0.97 o 
   8   6   5        1.14        0.75      1.03 o 
   9   6   5        0.35        0.24      1.27 o 
  -6   7   5        0.61       -0.08      0.61 o 
  -5   7   5        0.02        0.03      1.06 o 
  -4   7   5       15.06       16.35      1.07 o 
  -3   7   5        3.30        3.64      1.21 o 
  -2   7   5      453.99      455.52      6.53 o 
  -1   7   5      207.37      209.27      2.39 o 
   0   7   5        8.70        9.21      1.27 o 
   1   7   5      115.84      122.36      2.53 o 
   2   7   5       72.73       65.59      1.49 o 
   3   7   5       43.65       39.44      1.36 o 
   4   7   5        0.67        0.02      0.92 o 
   5   7   5       13.37       14.71      1.68 o 
   6   7   5        2.35        1.51      2.47 o 
   7   7   5        0.16       -0.19      0.72 o 
   8   7   5       43.20       56.05      2.13 o 
  -6   8   5        0.82        0.75      0.72 o 
  -5   8   5       19.97       20.71      1.01 o 
  -4   8   5        0.15       -0.11      0.73 o 
  -3   8   5        0.31        0.36      0.78 o 
  -2   8   5       48.37       48.01      1.33 o 
  -1   8   5       63.07       62.14      1.25 o 
   0   8   5        4.05        4.84      1.01 o 
   1   8   5       56.75       44.85      1.43 o 
   2   8   5       45.31       33.92      1.63 o 
   3   8   5       41.39       35.59      1.71 o 
   4   8   5        5.22        6.11      1.43 o 
   5   8   5       51.24       52.78      2.33 o 
   6   8   5        7.39        9.13      2.98 o 
   7   8   5       26.82       31.02      2.20 o 
  -5   9   5        3.88        4.03      1.08 o 
  -4   9   5        4.26        5.35      0.98 o 
  -3   9   5        8.73        9.26      0.99 o 
  -2   9   5       19.96       21.41      1.10 o 
  -1   9   5        0.35       -0.50      0.93 o 
   0   9   5        6.66        4.24      1.40 o 
   1   9   5       39.17       33.49      1.52 o 
   2   9   5       68.72       60.19      1.76 o 
   3   9   5       10.55        7.26      1.55 o 
   4   9   5        6.86        4.29      3.37 o 
   5   9   5       23.54       19.17      2.15 o 
   6   9   5        2.03        2.52      1.85 o 
   7   9   5        0.09        0.02      2.51 o 
  -4  10   5        0.53        0.84      1.12 o 
  -3  10   5       19.83       23.76      1.45 o 
  -2  10   5        3.10        2.77      1.14 o 
  -1  10   5        6.60        9.22      1.52 o 
   0  10   5        1.04        2.15      1.55 o 
   1  10   5        0.09        0.89      1.20 o 
   2  10   5        2.69        5.82      1.36 o 
   3  10   5       16.97       20.43      1.75 o 
   4  10   5        1.71        3.02      1.58 o 
   5  10   5        0.05       -0.66      1.79 o 
   6  10   5        5.27        4.27      2.04 o 
  -2  11   5       30.58       32.30      1.69 o 
  -1  11   5        6.42        6.52      1.23 o 
   0  11   5       26.54       30.87      1.82 o 
   1  11   5        0.17        1.14      1.89 o 
   2  11   5       23.05       27.42      2.23 o 
   3  11   5        1.92        1.90      1.45 o 
   4  11   5        0.08        0.22      1.69 o 
  -1 -10   6       17.23       14.87      1.81 o 
   0 -10   6        2.18        3.30      1.42 o 
   1 -10   6        4.82        5.18      1.85 o 
   2 -10   6        0.00        1.07      1.50 o 
  -3  -9   6        1.81        1.99      1.21 o 
  -2  -9   6       39.20       39.82      5.41 o 
  -1  -9   6       32.56       36.72      2.06 o 
   0  -9   6       13.55       15.09      1.47 o 
   1  -9   6        0.02       -0.07      1.46 o 
   2  -9   6        0.95        0.86      1.29 o 
   3  -9   6        6.56        7.36      1.92 o 
   4  -9   6       14.32       13.39      3.32 o 
  -5  -8   6        0.18        0.74      1.10 o 
  -4  -8   6        7.65        7.79      2.32 o 
  -3  -8   6        2.69        1.86      0.85 o 
  -2  -8   6       30.14       32.20      2.00 o 
  -1  -8   6        1.00        0.93      1.01 o 
   0  -8   6        1.83        2.08      1.85 o 
   1  -8   6        0.21        0.93      1.32 o 
   2  -8   6        6.19        6.99      1.33 o 
   3  -8   6        5.84        7.14      1.70 o 
   4  -8   6        0.00       -0.24      1.35 o 
   5  -8   6        0.54        0.39      1.60 o 
   6  -8   6        0.54        1.01      1.50 o 
  -5  -7   6       13.48       11.70      1.57 o 
  -4  -7   6        6.55        6.21      1.05 o 
  -3  -7   6        0.42        0.73      0.81 o 
  -2  -7   6        0.61        0.78      0.78 o 
  -1  -7   6       36.99       34.70      4.00 o 
   0  -7   6       29.75       23.70      1.85 o 
   1  -7   6       41.95       42.20      1.72 o 
   2  -7   6      237.40      213.61      3.56 o 
   3  -7   6        3.71        3.77      1.48 o 
   4  -7   6       41.89       34.89      1.69 o 
   5  -7   6        0.17        0.64      1.55 o 
   6  -7   6        8.97        7.32      1.52 o 
   7  -7   6        0.25        0.34      0.89 o 
  -5  -6   6       13.00       13.39      1.21 o 
  -4  -6   6        0.90        1.28      0.69 o 
  -3  -6   6        7.92        7.94      1.14 o 
  -2  -6   6        0.01        0.12      0.74 o 
  -1  -6   6        1.87        1.50      0.90 o 
   0  -6   6        4.69        2.70      0.82 o 
   1  -6   6        0.85        1.55      0.88 o 
   2  -6   6        4.79        1.97      1.17 o 
   3  -6   6        9.90        8.03      1.43 o 
   4  -6   6       25.53       20.83      1.96 o 
   5  -6   6       14.49       10.30      2.62 o 
   6  -6   6        8.00        5.51      1.70 o 
   7  -6   6       12.60       11.34      1.17 o 
  -6  -5   6       10.83        9.57      3.08 o 
  -5  -5   6        1.43        1.37      0.98 o 
  -4  -5   6        7.47        8.54      1.39 o 
  -3  -5   6        2.03        1.97      0.59 o 
  -2  -5   6        0.79        1.03      0.54 o 
  -1  -5   6       37.83       33.21      1.26 o 
   0  -5   6        0.80        0.61      0.66 o 
   1  -5   6       19.34       16.94      0.94 o 
   2  -5   6       17.04       18.68      1.05 o 
   3  -5   6        3.51        3.92      0.98 o 
   4  -5   6        1.53        1.67      1.23 o 
   5  -5   6       16.12       16.50      1.32 o 
   6  -5   6       16.30       15.70      5.48 o 
   7  -5   6        4.77        4.36      1.06 o 
   8  -5   6       12.12       13.16      1.22 o 
  -6  -4   6      105.71      113.64      4.39 o 
  -5  -4   6       34.80       34.93      1.00 o 
  -4  -4   6       80.37       80.19      3.27 o 
  -3  -4   6       87.15       89.92      3.16 o 
  -2  -4   6      101.62      111.19      4.74 o 
  -1  -4   6       77.04       79.13      1.13 o 
   0  -4   6       21.59       25.32      0.94 o 
   1  -4   6        6.38        4.77      0.70 o 
   2  -4   6       71.24       70.34      1.54 o 
   3  -4   6        3.56        9.85      3.45 o 
   4  -4   6        1.26        0.81      0.90 o 
   5  -4   6        7.79        6.38      1.11 o 
   6  -4   6       14.50       15.56      1.19 o 
   7  -4   6        0.66        1.10      0.67 o 
   8  -4   6        0.01        0.11      0.67 o 
  -7  -3   6        5.05        7.28      2.97 o 
  -6  -3   6        0.42       -0.06      0.35 o 
  -5  -3   6        0.83        0.51      0.27 o 
  -4  -3   6        0.97        0.73      0.32 o 
  -3  -3   6       94.62       89.03      5.75 o 
  -2  -3   6       99.69      108.32      2.49 o 
  -1  -3   6      167.12      175.15      1.71 o 
   0  -3   6        2.62        1.56      0.49 o 
   1  -3   6       15.42       12.64      0.70 o 
   2  -3   6      549.10      599.65     11.25 o 
   3  -3   6      207.96      223.35     12.52 o 
   4  -3   6       42.41       45.40      1.83 o 
   5  -3   6       13.39       15.91      1.38 o 
   6  -3   6        2.54        1.72      0.61 o 
   7  -3   6        2.53        2.51      0.69 o 
   8  -3   6       31.35       32.55      2.49 o 
   9  -3   6        9.99        9.52      1.12 o 
  -7  -2   6        0.70        1.35      2.70 o 
  -6  -2   6       31.30       33.06      2.00 o 
  -5  -2   6        0.39       -0.08      1.19 o 
  -4  -2   6      466.01      455.67      6.36 o 
  -3  -2   6       63.52       63.76      1.16 o 
  -2  -2   6       30.45       26.46      0.96 o 
  -1  -2   6        1.13        1.46      0.38 o 
   0  -2   6      287.60      285.94      2.61 o 
   1  -2   6      130.42      137.40      3.64 o 
   2  -2   6     3360.66     3574.42     26.79 o 
   3  -2   6        0.59        1.25      0.90 o 
   4  -2   6       90.52       95.08      4.58 o 
   5  -2   6        0.12        0.13      0.41 o 
   6  -2   6        0.40        0.25      0.60 o 
   7  -2   6       77.42       74.04      4.16 o 
   8  -2   6      134.31      122.56      8.90 o 
   9  -2   6       12.04       12.97      1.40 o 
  -8  -1   6        0.96       -0.01      2.24 o 
  -7  -1   6        8.38       10.59      2.89 o 
  -6  -1   6       25.91       26.03      2.99 o 
  -5  -1   6      407.11      424.72      7.29 o 
  -4  -1   6      154.20      158.40      4.05 o 
  -3  -1   6      277.05      271.21      4.71 o 
  -2  -1   6       10.51       10.92      0.21 o 
  -1  -1   6       78.79       87.91      0.86 o 
   0  -1   6      263.06      253.94      2.31 o 
   1  -1   6     1806.33     1996.68     14.63 o 
   2  -1   6      366.94      357.68      3.17 o 
   3  -1   6      109.38      109.00      2.71 o 
   4  -1   6        1.57        1.13      0.89 o 
   5  -1   6       75.38       84.42      3.39 o 
   6  -1   6        2.09        1.75      0.56 o 
   7  -1   6        1.27        1.65      0.60 o 
   8  -1   6        4.14        3.85      0.68 o 
   9  -1   6       36.24       46.38      2.49 o 
  -8   0   6        0.97        1.11      2.78 o 
  -7   0   6       20.09       22.52      3.15 o 
  -6   0   6        5.35        3.74      1.51 o 
  -5   0   6      150.58      151.21      3.14 o 
  -4   0   6       20.33       21.90      1.54 o 
  -3   0   6       13.20       11.35      1.18 o 
  -2   0   6        1.18        1.31      0.91 o 
  -1   0   6      107.13      112.30      1.18 o 
   0   0   6       80.19       78.76      0.96 o 
   1   0   6      971.46     1113.04     15.20 o 
   2   0   6      172.52      151.19      7.54 o 
   3   0   6       24.42       26.43      2.41 o 
   4   0   6      247.74      249.23      6.71 o 
   5   0   6      229.23      239.65      7.20 o 
   6   0   6        3.14        3.31      0.43 o 
   7   0   6        5.12        5.89      1.18 o 
   8   0   6        0.01        0.36      1.44 o 
   9   0   6        0.12        0.13      2.50 o 
  -8   1   6        0.21        1.08      2.81 o 
  -7   1   6        1.11        0.97      1.52 o 
  -6   1   6       36.37       36.00      1.99 o 
  -5   1   6       51.81       50.38      1.39 o 
  -4   1   6        3.20        3.96      1.05 o 
  -3   1   6       50.58       53.07      1.35 o 
  -2   1   6       61.62       63.26      2.70 o 
  -1   1   6      325.29      352.24      2.06 o 
   0   1   6        2.60        2.12      0.39 o 
   1   1   6     1619.09     1811.46     15.23 o 
   2   1   6       22.03       28.31      0.88 o 
   3   1   6      732.11      764.30     29.08 o 
   4   1   6       89.35      116.15      2.30 o 
   5   1   6      181.80      208.45      4.37 o 
   6   1   6       36.95       41.10      1.89 o 
   7   1   6        3.34        4.95      1.49 o 
   8   1   6        4.36        3.20      1.58 o 
   9   1   6        0.09        0.10      2.36 o 
  -8   2   6       17.52       19.73      3.55 o 
  -7   2   6        6.33        8.63      1.27 o 
  -6   2   6        0.06        0.07      0.23 o 
  -5   2   6        0.00       -0.07      0.21 o 
  -4   2   6        3.88        3.61      0.20 o 
  -3   2   6        6.35        7.67      0.27 o 
  -2   2   6       15.92       16.17      0.33 o 
  -1   2   6        6.72        9.27      0.42 o 
   0   2   6        1.07        2.14      0.45 o 
   1   2   6      100.12      110.76      1.39 o 
   2   2   6      153.70      123.61     18.68 o 
   3   2   6      117.68      134.16      2.33 o 
   4   2   6        1.60        0.94      0.99 o 
   5   2   6       86.61       90.68      2.19 o 
   6   2   6        4.36        6.09      2.38 o 
   7   2   6       24.40       23.84      2.86 o 
   8   2   6        1.61        1.10      2.46 o 
   9   2   6        4.70        0.01      0.90 o 
  -8   3   6        2.42        2.44      2.70 o 
  -7   3   6       67.77       74.90      2.03 o 
  -6   3   6        8.20        6.84      0.54 o 
  -5   3   6       42.62       46.68      1.07 o 
  -4   3   6       11.22       16.80      0.49 o 
  -3   3   6        0.31        0.14      0.33 o 
  -2   3   6        0.09        1.66      0.43 o 
  -1   3   6        1.35        1.89      0.31 o 
   0   3   6      258.52      252.21      1.70 o 
   1   3   6        1.93        0.52      0.48 o 
   2   3   6      408.69      447.05      3.54 o 
   3   3   6       10.79       11.12      0.68 o 
   4   3   6        0.70        1.50      0.86 o 
   5   3   6       20.60       20.09      1.03 o 
   6   3   6        2.45        2.56      0.95 o 
   7   3   6       25.81       24.23      1.27 o 
   8   3   6       56.32       60.00      1.98 o 
   9   3   6        6.42       -0.02      0.95 o 
  -7   4   6       16.84       15.35      2.03 o 
  -6   4   6       39.90       36.02      0.98 o 
  -5   4   6       93.92       74.40     19.19 o 
  -4   4   6       71.44       57.16      0.87 o 
  -3   4   6        2.29        2.01      0.36 o 
  -2   4   6        0.14        0.24      0.35 o 
  -1   4   6        1.14        1.29      0.46 o 
   0   4   6       34.17       29.30      0.69 o 
   1   4   6      690.56      734.05      5.87 o 
   2   4   6      136.54      155.44      1.75 o 
   3   4   6       11.33        9.93      0.56 o 
   4   4   6        0.08        0.16      0.29 o 
   5   4   6       88.69       85.46      2.41 o 
   6   4   6      152.86      152.70      2.31 o 
   7   4   6        0.11        0.80      0.98 o 
   8   4   6        0.03        0.39      0.99 o 
   9   4   6        1.32        0.99      1.11 o 
  -7   5   6       13.20       10.99      2.05 o 
  -6   5   6        7.22        6.00      0.81 o 
  -5   5   6       48.65       41.91      0.93 o 
  -4   5   6        0.84        0.64      0.52 o 
  -3   5   6        3.62        3.93      0.73 o 
  -2   5   6       37.22       34.39      1.06 o 
  -1   5   6        1.70        1.79      0.57 o 
   0   5   6        0.09        0.30      0.48 o 
   1   5   6       52.93       47.86      0.95 o 
   2   5   6       40.50       44.88      0.76 o 
   3   5   6        0.74        1.91      1.10 o 
   4   5   6        5.13        4.78      1.27 o 
   5   5   6      264.68      255.49      5.58 o 
   6   5   6        3.14        2.13      0.43 o 
   7   5   6        0.33        0.68      0.45 o 
   8   5   6        0.11       -0.81      1.04 o 
   9   5   6        5.86        4.33      3.31 o 
  -7   6   6        4.12        5.88      3.40 o 
  -6   6   6       28.25       27.34      1.25 o 
  -5   6   6        0.63        0.90      0.53 o 
  -4   6   6       33.77       37.47      1.14 o 
  -3   6   6        0.85        1.96      0.68 o 
  -2   6   6        3.40        4.05      0.63 o 
  -1   6   6        3.09        2.77      0.72 o 
   0   6   6        7.46        8.13      0.83 o 
   1   6   6        2.45        1.52      0.61 o 
   2   6   6        0.32        1.83      0.97 o 
   3   6   6      114.33      119.12      3.18 o 
   4   6   6       97.64       97.01      3.70 o 
   5   6   6      126.00      127.73      3.06 o 
   6   6   6       68.02       71.45      3.67 o 
   7   6   6       22.86       20.90      1.16 o 
   8   6   6        3.36        2.30      1.43 o 
   9   6   6       55.04       54.81      2.96 o 
  -6   7   6        1.68        1.26      0.94 o 
  -5   7   6        4.79        5.21      1.02 o 
  -4   7   6        4.74        5.68      0.99 o 
  -3   7   6        3.97        3.55      0.91 o 
  -2   7   6        0.15       -0.13      0.69 o 
  -1   7   6       61.84       55.21      1.34 o 
   0   7   6       20.93       21.17      1.08 o 
   1   7   6       40.83       36.12      4.72 o 
   2   7   6       17.18       15.06      1.10 o 
   3   7   6        1.47        1.54      1.19 o 
   4   7   6       53.49       54.51      2.12 o 
   5   7   6        7.79        9.51      1.68 o 
   6   7   6       19.44       18.20      1.86 o 
   7   7   6        0.63        0.24      0.48 o 
   8   7   6       12.07       15.73      2.18 o 
  -5   8   6        0.00       -0.07      0.67 o 
  -4   8   6       35.20       39.34      1.18 o 
  -3   8   6        2.61        3.47      0.93 o 
  -2   8   6        0.37        0.51      0.82 o 
  -1   8   6        0.84        1.29      0.75 o 
   0   8   6       21.89       15.54      0.90 o 
   1   8   6       66.94       57.57      1.55 o 
   2   8   6      134.15      116.50      2.06 o 
   3   8   6       95.40       82.17      1.85 o 
   4   8   6        8.81        9.39      1.25 o 
   5   8   6       40.25       38.51      3.49 o 
   6   8   6       15.12       12.82      1.96 o 
   7   8   6        0.00       -0.16      1.54 o 
  -5   9   6       19.09       21.62      2.26 o 
  -4   9   6       47.06       52.18      1.70 o 
  -3   9   6        1.86        1.90      0.99 o 
  -2   9   6        1.05        0.66      0.94 o 
  -1   9   6        1.04        1.66      0.94 o 
   0   9   6        0.23        0.71      0.81 o 
   1   9   6       64.51       48.81      1.64 o 
   2   9   6        8.75        7.59      2.09 o 
   3   9   6       12.22        9.82      1.31 o 
   4   9   6        6.90        8.90      1.34 o 
   5   9   6       13.68       11.53      2.03 o 
   6   9   6        4.76        5.21      1.93 o 
   7   9   6       17.74       20.91      2.28 o 
  -3  10   6        4.84        5.62      1.14 o 
  -2  10   6       32.10       30.95      1.42 o 
  -1  10   6        7.15        9.91      1.08 o 
   0  10   6        1.46        0.89      0.91 o 
   1  10   6       16.88       14.94      1.43 o 
   2  10   6        7.87        7.68      1.38 o 
   3  10   6       15.69       16.79      1.56 o 
   4  10   6       15.69       14.16      1.56 o 
   5  10   6       15.02       20.71      2.32 o 
   6  10   6        2.49        2.39      2.02 o 
  -2  11   6        8.91       11.17      1.37 o 
  -1  11   6        5.54        6.06      1.52 o 
   0  11   6        0.04        0.17      1.06 o 
   1  11   6        0.20        0.24      1.61 o 
   2  11   6        2.06        1.95      1.71 o 
   3  11   6        0.01       -0.07      1.39 o 
   4  11   6       16.30       20.09      1.85 o 
  -2  -9   7        0.63        0.63      1.22 o 
  -1  -9   7        4.92        4.23      1.33 o 
   0  -9   7        0.14        0.10      1.40 o 
   1  -9   7        1.98        2.44      1.33 o 
   2  -9   7        0.01       -1.32      1.32 o 
   3  -9   7       23.28       29.06      2.24 o 
   4  -9   7        0.24       -0.88      1.53 o 
  -4  -8   7        0.70        0.47      0.80 o 
  -3  -8   7        0.50        0.38      1.43 o 
  -2  -8   7        8.52        7.84      1.19 o 
  -1  -8   7        1.99        1.45      1.23 o 
   0  -8   7       23.82       22.90      1.89 o 
   1  -8   7       10.38        9.43      1.27 o 
   2  -8   7        3.04        2.74      1.27 o 
   3  -8   7       18.12       17.59      2.51 o 
   4  -8   7        4.63        6.50      1.83 o 
   5  -8   7        4.64        5.26      2.00 o 
  -5  -7   7        1.12        1.02      0.70 o 
  -4  -7   7        6.71        5.25      1.13 o 
  -3  -7   7       21.45       19.27      3.31 o 
  -2  -7   7       17.73       17.18      0.99 o 
  -1  -7   7        2.91        3.84      0.94 o 
   0  -7   7       47.26       40.71      2.05 o 
   1  -7   7        8.35        9.70      1.17 o 
   2  -7   7        0.71        1.55      1.11 o 
   3  -7   7       12.99       11.35      1.37 o 
   4  -7   7        0.93        0.66      1.42 o 
   5  -7   7       23.40       21.95      2.39 o 
   6  -7   7        0.03       -0.26      1.52 o 
  -5  -6   7        5.87        3.17      1.28 o 
  -4  -6   7       41.73       38.66      6.93 o 
  -3  -6   7       11.86       12.89      2.27 o 
  -2  -6   7        6.02        4.82      1.21 o 
  -1  -6   7        6.58        5.80      0.95 o 
   0  -6   7       37.28       30.21      1.32 o 
   1  -6   7       33.49       35.64      1.50 o 
   2  -6   7       65.87       56.08      1.54 o 
   3  -6   7       15.00       15.81      1.56 o 
   4  -6   7       36.58       33.20      1.87 o 
   5  -6   7        1.27       -0.13      1.17 o 
   6  -6   7       27.93       28.45      1.72 o 
   7  -6   7        1.36        1.65      1.14 o 
  -6  -5   7       17.71       19.83      2.23 o 
  -5  -5   7        0.87        0.10      0.73 o 
  -4  -5   7        0.05       -0.49      0.49 o 
  -3  -5   7        2.88        3.42      0.86 o 
  -2  -5   7       15.66       15.27      0.69 o 
  -1  -5   7       22.09       25.35      1.32 o 
   0  -5   7       27.56       27.35      1.15 o 
   1  -5   7       16.80       17.56      1.54 o 
   2  -5   7       25.99       25.35      1.15 o 
   3  -5   7       17.42       17.35      1.59 o 
   4  -5   7       56.97       56.08      1.87 o 
   5  -5   7      102.88      108.45      2.55 o 
   6  -5   7        0.23        0.35      1.14 o 
   7  -5   7        7.22        8.13      0.89 o 
   8  -5   7        2.82        3.06      0.82 o 
  -6  -4   7        6.37        5.35      3.06 o 
  -5  -4   7        0.48        0.12      0.49 o 
  -4  -4   7        0.13        0.32      0.32 o 
  -3  -4   7        0.03        0.13      0.40 o 
  -2  -4   7       19.77       19.47      0.72 o 
  -1  -4   7        0.43        0.68      0.50 o 
   0  -4   7       67.71       68.47      1.32 o 
   1  -4   7       36.92       34.68      1.15 o 
   2  -4   7       24.70       28.11      1.66 o 
   3  -4   7        0.98        0.89      1.43 o 
   4  -4   7        0.10        0.00      0.89 o 
   5  -4   7        0.76        0.08      0.88 o 
   6  -4   7        0.43       -0.08      0.62 o 
   7  -4   7       17.59       18.75      1.45 o 
   8  -4   7       15.37       13.05      0.87 o 
  -6  -3   7        0.13        0.98      2.59 o 
  -5  -3   7        0.37        0.59      2.43 o 
  -4  -3   7       23.69       25.77      0.65 o 
  -3  -3   7      112.76      104.20      3.74 o 
  -2  -3   7      106.27      100.58      2.31 o 
  -1  -3   7        3.12        3.46      0.72 o 
   0  -3   7        0.07        1.01      0.48 o 
   1  -3   7       13.77       14.46      0.72 o 
   2  -3   7        0.00        0.33      0.74 o 
   3  -3   7      146.72      153.75      2.34 o 
   4  -3   7       28.68       31.22      1.45 o 
   5  -3   7        1.20        0.51      0.95 o 
   6  -3   7        0.20        0.46      0.54 o 
   7  -3   7        0.13       -0.50      0.76 o 
   8  -3   7        5.09        5.28      0.75 o 
   9  -3   7        0.63        1.02      1.69 o 
  -7  -2   7       31.97       41.50      3.75 o 
  -6  -2   7        0.53        0.40      2.50 o 
  -5  -2   7       15.60       14.58      2.87 o 
  -4  -2   7      382.96      404.91      5.98 o 
  -3  -2   7        5.15        5.70      0.48 o 
  -2  -2   7       32.94       30.85      0.58 o 
  -1  -2   7       19.74       21.75      0.69 o 
   0  -2   7        0.02        0.25      0.36 o 
   1  -2   7        1.98        1.89      0.67 o 
   2  -2   7      563.88      565.30      9.72 o 
   3  -2   7      207.93      211.56      6.44 o 
   4  -2   7       92.62       96.10      1.88 o 
   5  -2   7      139.56      140.61      6.06 o 
   6  -2   7       39.18       39.20      1.62 o 
   7  -2   7       41.66       45.02      2.66 o 
   8  -2   7       35.14       31.93      3.62 o 
   9  -2   7       22.39       24.32      1.69 o 
  -8  -1   7        5.49        4.10      3.21 o 
  -7  -1   7        0.24        0.38      2.63 o 
  -6  -1   7       26.39       25.42      3.17 o 
  -5  -1   7       99.29      109.68      4.15 o 
  -4  -1   7      287.22      287.95      5.72 o 
  -3  -1   7       10.20       11.66      2.25 o 
  -2  -1   7        4.80        4.34      0.58 o 
  -1  -1   7        0.03        0.45      0.27 o 
   0  -1   7        0.02        0.70      0.35 o 
   1  -1   7      134.63      143.81      4.71 o 
   2  -1   7      521.70      546.60     23.65 o 
   3  -1   7        0.01        0.29      0.63 o 
   4  -1   7        1.57        2.17      0.77 o 
   5  -1   7       33.90       27.52      0.95 o 
   6  -1   7      107.33       98.71      4.32 o 
   7  -1   7      137.22      125.83      9.08 o 
   8  -1   7       25.25       24.14      2.87 o 
   9  -1   7       34.66       38.22      2.66 o 
  -8   0   7        0.62        0.56      1.75 o 
  -7   0   7        8.19        7.16      3.03 o 
  -6   0   7        0.01        0.81      1.49 o 
  -5   0   7       55.11       57.52      2.25 o 
  -4   0   7       69.56       72.03      2.24 o 
  -3   0   7      224.77      241.58      3.77 o 
  -2   0   7        1.48        0.81      0.95 o 
  -1   0   7     1616.90     1822.42     13.46 o 
   0   0   7     1006.27     1064.29     12.13 o 
   1   0   7      155.15      166.85      3.31 o 
   2   0   7      153.37      177.15      7.25 o 
   3   0   7        4.24        2.97      0.68 o 
   4   0   7       24.70       28.57      1.21 o 
   5   0   7      175.72      180.06      7.53 o 
   6   0   7       56.96       51.75      4.08 o 
   7   0   7       49.96       57.91      2.37 o 
   8   0   7        3.09        4.56      1.75 o 
   9   0   7       12.27       17.72      3.54 o 
  -8   1   7       13.40       17.10      2.18 o 
  -7   1   7        0.03       -0.82      2.73 o 
  -6   1   7        0.12        0.34      1.42 o 
  -5   1   7       15.85       18.12      1.72 o 
  -4   1   7        6.06        6.65      2.30 o 
  -3   1   7       23.37       20.45      0.99 o 
  -2   1   7       63.76       76.05      2.24 o 
  -1   1   7       36.51       33.34      0.52 o 
   0   1   7      212.80      239.05      4.09 o 
   1   1   7       67.27       89.99      2.09 o 
   2   1   7      163.22      197.71      3.65 o 
   3   1   7       16.56       18.16      1.38 o 
   4   1   7      211.50      221.59      3.48 o 
   5   1   7       61.08       69.49      2.08 o 
   6   1   7       57.84       63.90      2.20 o 
   7   1   7       18.48       19.67      1.86 o 
   8   1   7        3.26        2.68      1.65 o 
   9   1   7       20.39       26.42      3.52 o 
  -8   2   7        7.90        7.62      2.12 o 
  -7   2   7        2.54        2.64      1.79 o 
  -6   2   7       11.01       10.20      1.24 o 
  -5   2   7        0.13        0.00      1.49 o 
  -4   2   7        6.04        8.12      0.99 o 
  -3   2   7        4.67        6.22      1.42 o 
  -2   2   7       13.57       14.93      0.46 o 
  -1   2   7        6.34        5.69      0.36 o 
   0   2   7        4.13        6.51      0.44 o 
   1   2   7      108.10      103.39      0.82 o 
   2   2   7        0.07        0.35      0.45 o 
   3   2   7      215.08      227.20      4.00 o 
   4   2   7       77.97       93.01      2.09 o 
   5   2   7       12.02       13.41      1.42 o 
   6   2   7       98.41      106.66      2.74 o 
   7   2   7        0.91        1.44      1.49 o 
   8   2   7        1.33        0.68      2.56 o 
   9   2   7        0.04        0.84      1.67 o 
  -7   3   7        1.32        0.95      1.51 o 
  -6   3   7       80.08       84.79      1.93 o 
  -5   3   7        4.87        2.92      0.54 o 
  -4   3   7       87.69       68.08      2.08 o 
  -3   3   7       15.30       16.71      0.45 o 
  -2   3   7       32.96       31.92      0.54 o 
  -1   3   7      104.35       93.49      0.85 o 
   0   3   7      257.32      258.55      2.01 o 
   1   3   7       65.69       55.02      0.69 o 
   2   3   7      159.20      167.36      2.29 o 
   3   3   7      155.69      173.80      2.08 o 
   4   3   7        6.35        5.86      1.00 o 
   5   3   7        7.74        7.91      1.16 o 
   6   3   7       20.54       23.24      1.50 o 
   7   3   7       21.36       23.00      1.61 o 
   8   3   7        6.21        5.91      1.24 o 
   9   3   7        1.58        1.70      1.19 o 
  -7   4   7        2.27        3.94      1.89 o 
  -6   4   7        3.77        1.65      1.00 o 
  -5   4   7       55.32       49.32      2.37 o 
  -4   4   7       81.68       64.49      1.49 o 
  -3   4   7        0.51        0.55      0.31 o 
  -2   4   7       60.54       55.79      0.68 o 
  -1   4   7        1.25        1.28      0.42 o 
   0   4   7       44.26       35.79      0.83 o 
   1   4   7        1.22        0.62      0.80 o 
   2   4   7      204.98      212.13      2.01 o 
   3   4   7       33.23       38.01      0.63 o 
   4   4   7        3.86        3.18      0.27 o 
   5   4   7       17.56       17.78      1.36 o 
   6   4   7      123.67      122.87      3.09 o 
   7   4   7       14.60       16.70      1.56 o 
   8   4   7        0.43        1.12      1.33 o 
   9   4   7        6.02        3.31      3.15 o 
  -7   5   7        0.83        1.05      1.86 o 
  -6   5   7       33.53       31.03      2.44 o 
  -5   5   7       16.13       12.59      0.61 o 
  -4   5   7        1.15       -0.33      0.65 o 
  -3   5   7       11.57       10.92      0.54 o 
  -2   5   7       32.53       30.84      0.69 o 
  -1   5   7      497.64      469.53      3.51 o 
   0   5   7      136.81      129.16      1.41 o 
   1   5   7      118.82      109.76      1.48 o 
   2   5   7       64.94       77.60      1.24 o 
   3   5   7      128.53      120.83      1.73 o 
   4   5   7        2.91        2.62      0.36 o 
   5   5   7      955.27      950.77      7.63 o 
   6   5   7       51.46       53.60      2.31 o 
   7   5   7      194.41      189.62      2.88 o 
   8   5   7        2.34        2.15      1.20 o 
   9   5   7       15.98       15.17      1.82 o 
  -6   6   7        0.25        0.82      0.74 o 
  -5   6   7        0.53        0.30      0.60 o 
  -4   6   7        9.90        9.57      0.71 o 
  -3   6   7       90.62       85.92      1.74 o 
  -2   6   7       45.49       44.05      1.19 o 
  -1   6   7      494.26      469.67      3.73 o 
   0   6   7        0.12        0.91      0.74 o 
   1   6   7        0.97        1.23      0.92 o 
   2   6   7       21.64       17.71      0.68 o 
   3   6   7        4.67        4.13      0.60 o 
   4   6   7        0.23       -0.02      0.39 o 
   5   6   7       45.94       40.58      3.42 o 
   6   6   7       58.25       55.07      2.77 o 
   7   6   7       85.72       88.40      3.40 o 
   8   6   7       16.46       17.62      1.81 o 
  -6   7   7        1.03        1.18      0.68 o 
  -5   7   7        0.07       -0.03      0.64 o 
  -4   7   7       21.58       19.83      0.84 o 
  -3   7   7       28.95       26.94      1.01 o 
  -2   7   7      276.88      264.11      3.59 o 
  -1   7   7      144.68      135.22      1.74 o 
   0   7   7        4.52        5.98      0.70 o 
   1   7   7       67.52       63.63      1.22 o 
   2   7   7       69.85       68.98      1.19 o 
   3   7   7        6.13        3.51      2.01 o 
   4   7   7       10.55        9.24      2.77 o 
   5   7   7        0.03        0.01      1.24 o 
   6   7   7        0.97        1.51      2.70 o 
   7   7   7        1.02        1.25      1.47 o 
   8   7   7        2.70        2.90      1.37 o 
  -5   8   7        1.18        1.33      0.72 o 
  -4   8   7        0.00       -0.28      0.69 o 
  -3   8   7       13.25       11.34      1.01 o 
  -2   8   7       17.83       19.35      0.94 o 
  -1   8   7       50.78       39.10      1.19 o 
   0   8   7       26.49       25.97      1.04 o 
   1   8   7       44.13       29.40      1.29 o 
   2   8   7        1.40        2.01      0.80 o 
   3   8   7       28.54       25.29      1.68 o 
   4   8   7        0.37        0.28      1.46 o 
   5   8   7        0.67        2.55      1.67 o 
   6   8   7        0.08        0.10      1.51 o 
   7   8   7        0.09       -0.86      2.91 o 
  -4   9   7       26.24       27.97      1.31 o 
  -3   9   7        7.62        5.86      1.15 o 
  -2   9   7        8.83        9.28      1.03 o 
  -1   9   7       11.06       10.34      0.94 o 
   0   9   7        4.35        5.08      0.88 o 
   1   9   7        0.35       -0.12      0.88 o 
   2   9   7       11.67        8.16      3.19 o 
   3   9   7       20.20       16.74      2.30 o 
   4   9   7       22.14       23.23      2.26 o 
   5   9   7        9.14        9.45      2.01 o 
   6   9   7        0.63       -0.80      1.76 o 
   7   9   7        0.80        2.26      1.98 o 
  -3  10   7        1.22        1.85      1.07 o 
  -2  10   7       16.40       22.01      1.53 o 
  -1  10   7        1.17        2.89      1.08 o 
   0  10   7        0.11        0.97      0.98 o 
   1  10   7        0.54        0.28      1.03 o 
   2  10   7        1.16        1.06      0.91 o 
   3  10   7       24.48       26.60      2.04 o 
   4  10   7        1.01       -0.72      1.29 o 
   5  10   7       30.16       39.37      4.23 o 
  -1  11   7        5.71        6.69      1.50 o 
   0  11   7        1.38        0.44      0.97 o 
   1  11   7        2.61        0.11      1.01 o 
   2  11   7        1.27        1.23      0.98 o 
   3  11   7        1.30        1.10      1.72 o 
   4  11   7       14.85       20.60      1.85 o 
  -1  -9   8       53.71       53.25      4.56 o 
   0  -9   8        0.04        0.20      1.14 o 
   1  -9   8        1.82        1.33      1.28 o 
   2  -9   8        1.01        3.13      1.72 o 
   3  -9   8       33.03       37.02      2.05 o 
  -3  -8   8        0.01       -0.22      0.74 o 
  -2  -8   8        0.12       -0.13      1.29 o 
  -1  -8   8       10.74        8.60      1.71 o 
   0  -8   8        0.35        0.33      1.00 o 
   1  -8   8        9.22        9.85      1.33 o 
   2  -8   8       10.96       15.12      1.76 o 
   3  -8   8        3.82        2.43      1.35 o 
   4  -8   8        5.33        6.49      1.58 o 
   5  -8   8        1.59        1.97      1.56 o 
  -4  -7   8       12.39        9.53      2.08 o 
  -3  -7   8        0.57        0.24      0.62 o 
  -2  -7   8       13.33       10.92      1.49 o 
  -1  -7   8        4.04        3.31      0.92 o 
   0  -7   8        5.21        2.21      1.61 o 
   1  -7   8        8.26        9.63      1.19 o 
   2  -7   8        0.90        0.61      1.04 o 
   3  -7   8       12.63       12.43      1.68 o 
   4  -7   8        6.55        7.98      1.44 o 
   5  -7   8        4.51        3.85      1.47 o 
   6  -7   8        5.90        5.56      1.63 o 
  -5  -6   8        3.22        3.11      3.31 o 
  -4  -6   8        3.57        2.37      0.58 o 
  -3  -6   8        7.45        6.46      0.74 o 
  -2  -6   8        6.71        4.79      1.16 o 
  -1  -6   8       26.36       25.23      2.29 o 
   0  -6   8        6.92        5.44      1.44 o 
   1  -6   8        2.96        3.12      0.94 o 
   2  -6   8       33.47       28.56      1.33 o 
   3  -6   8        4.37        4.52      1.16 o 
   4  -6   8        2.02        0.84      1.88 o 
   5  -6   8        6.81        8.39      1.40 o 
   6  -6   8       18.88       21.94      1.72 o 
   7  -6   8        1.28        1.32      0.89 o 
  -5  -5   8        3.33        3.89      1.92 o 
  -4  -5   8        0.21        0.23      0.40 o 
  -3  -5   8        0.10        0.88      0.44 o 
  -2  -5   8       10.89       10.84      1.04 o 
  -1  -5   8      102.04      106.40      2.00 o 
   0  -5   8      129.98      125.44      2.00 o 
   1  -5   8        7.24        9.11      0.90 o 
   2  -5   8       84.33       84.58      1.91 o 
   3  -5   8       31.06       27.99      1.31 o 
   4  -5   8        5.98        5.25      1.18 o 
   5  -5   8        6.49        7.19      1.33 o 
   6  -5   8       23.93       21.47      1.61 o 
   7  -5   8        0.99        0.85      1.10 o 
  -6  -4   8        0.08        0.69      1.74 o 
  -5  -4   8        7.00        6.11      1.88 o 
  -4  -4   8        2.88        2.19      0.60 o 
  -3  -4   8       53.47       57.36      5.36 o 
  -2  -4   8        3.56        3.90      1.13 o 
  -1  -4   8      261.11      259.60      4.37 o 
   0  -4   8        1.74        2.73      0.63 o 
   1  -4   8       26.71       30.37      1.54 o 
   2  -4   8        2.81        2.38      0.82 o 
   3  -4   8        0.33        0.67      1.11 o 
   4  -4   8       16.46       18.88      1.23 o 
   5  -4   8       95.95       90.88      2.91 o 
   6  -4   8       10.95        8.59      2.60 o 
   7  -4   8        9.52        7.83      1.26 o 
   8  -4   8       16.11       14.17      1.12 o 
  -6  -3   8        3.97        3.05      1.84 o 
  -5  -3   8       13.02       11.10      3.13 o 
  -4  -3   8        8.75        6.79      2.83 o 
  -3  -3   8        0.65        0.85      0.35 o 
  -2  -3   8      146.46      141.99      5.11 o 
  -1  -3   8       21.75       21.80      0.72 o 
   0  -3   8       12.90       10.65      0.97 o 
   1  -3   8        0.00       -0.38      0.57 o 
   2  -3   8       87.18       86.45      1.47 o 
   3  -3   8       49.54       48.10      1.42 o 
   4  -3   8        4.53        4.52      1.25 o 
   5  -3   8       18.95       21.99      1.64 o 
   6  -3   8        5.77        2.80      2.00 o 
   7  -3   8        1.45        1.66      0.59 o 
   8  -3   8       52.69       46.82      4.30 o 
  -6  -2   8        1.62        2.25      2.93 o 
  -5  -2   8        0.01        1.63      2.65 o 
  -4  -2   8        0.24        0.46      2.54 o 
  -3  -2   8        9.76        9.09      2.56 o 
  -2  -2   8        4.71        4.53      0.30 o 
  -1  -2   8       14.20       17.07      0.45 o 
   0  -2   8       40.88       42.50      0.93 o 
   1  -2   8      183.86      178.83      4.05 o 
   2  -2   8      563.97      563.63     12.94 o 
   3  -2   8      442.83      417.26      7.42 o 
   4  -2   8        4.20        4.33      0.96 o 
   5  -2   8      436.93      453.19     18.03 o 
   6  -2   8      130.48      130.68      4.43 o 
   7  -2   8       99.02       92.97      6.95 o 
   8  -2   8        2.67        1.46      0.74 o 
   9  -2   8        9.52        8.15      1.58 o 
  -7  -1   8        2.14        2.69      3.13 o 
  -6  -1   8        0.61        0.59      2.70 o 
  -5  -1   8       17.00       18.59      1.92 o 
  -4  -1   8        4.15        5.32      1.60 o 
  -3  -1   8      153.21      159.27      3.17 o 
  -2  -1   8       33.91       32.60      1.04 o 
  -1  -1   8        1.59        1.32      0.24 o 
   0  -1   8      450.53      484.72      7.23 o 
   1  -1   8       19.79       16.41      0.76 o 
   2  -1   8        0.73        1.37      0.74 o 
   3  -1   8      301.39      302.28      9.02 o 
   4  -1   8        0.30        0.52      0.77 o 
   5  -1   8       94.91       95.17      5.13 o 
   6  -1   8      163.45      147.32      8.40 o 
   7  -1   8       55.18       48.36      5.59 o 
   8  -1   8       78.05       66.04     35.88 o 
   9  -1   8        9.12        8.63      2.31 o 
  -7   0   8        0.07       -1.45      3.11 o 
  -6   0   8        2.09        3.58      1.76 o 
  -5   0   8       56.24       57.19      2.36 o 
  -4   0   8      203.00      224.76      4.06 o 
  -3   0   8       75.55       81.21      2.23 o 
  -2   0   8      130.79      142.48      3.42 o 
  -1   0   8       48.98       52.05      1.67 o 
   0   0   8        1.95        0.57      0.75 o 
   1   0   8      102.16      101.63      1.97 o 
   2   0   8      129.32      134.46      3.65 o 
   3   0   8        0.73        0.36      0.77 o 
   4   0   8        6.21        4.81      0.99 o 
   5   0   8       29.05       25.45      1.80 o 
   6   0   8       12.84       10.88      6.47 o 
   7   0   8        4.12        1.89      2.83 o 
   8   0   8        0.19        1.29      1.72 o 
   9   0   8        0.25        0.94      3.16 o 
  -7   1   8       64.27       71.42      4.37 o 
  -6   1   8        0.79        0.76      1.62 o 
  -5   1   8       12.34       10.82      1.77 o 
  -4   1   8        0.47       -0.25      2.17 o 
  -3   1   8       77.83       84.62      2.24 o 
  -2   1   8       28.85       31.95      1.48 o 
  -1   1   8     1085.95     1166.22      8.00 o 
   0   1   8       81.46       98.55      3.02 o 
   1   1   8      237.85      229.43      4.27 o 
   2   1   8      279.73      307.76     11.58 o 
   3   1   8       16.04       19.30      1.17 o 
   4   1   8       27.33       39.42      2.49 o 
   5   1   8        0.23        0.25      1.17 o 
   6   1   8        9.94        9.35      2.75 o 
   7   1   8        0.07        0.39      1.45 o 
   8   1   8        7.79        6.71      1.90 o 
  -7   2   8       18.12       19.16      3.68 o 
  -6   2   8        4.29        3.20      1.75 o 
  -5   2   8        5.37        6.69      1.54 o 
  -4   2   8       45.78       48.97      1.70 o 
  -3   2   8       46.31       48.18      1.50 o 
  -2   2   8       11.63       10.27      0.29 o 
  -1   2   8        0.86        0.74      0.26 o 
   0   2   8       38.88       36.18      0.52 o 
   1   2   8       73.42       81.34      0.77 o 
   2   2   8      198.82      194.41      4.24 o 
   3   2   8       10.32        5.22      6.78 o 
   4   2   8      103.27      112.37      2.41 o 
   5   2   8        1.48        0.11      1.93 o 
   6   2   8        1.60        3.51      1.53 o 
   7   2   8        0.14       -0.26      1.44 o 
   8   2   8        6.34        6.97      3.11 o 
  -7   3   8        0.81        1.38      1.57 o 
  -6   3   8        4.06        6.38      1.59 o 
  -5   3   8        1.41        1.41      1.08 o 
  -4   3   8        7.89        7.31      0.88 o 
  -3   3   8       30.32       30.60      0.85 o 
  -2   3   8       10.50       11.10      0.61 o 
  -1   3   8       21.11       20.02      0.64 o 
   0   3   8        6.68        5.73      0.59 o 
   1   3   8        1.96        2.42      0.51 o 
   2   3   8       32.02       47.21      1.35 o 
   3   3   8       47.64       49.73      1.12 o 
   4   3   8       37.55       37.86      1.11 o 
   5   3   8       14.08       16.81      1.13 o 
   6   3   8       18.65       18.95      2.48 o 
   7   3   8       10.76       13.62      2.14 o 
   8   3   8       26.51       29.44      1.89 o 
   9   3   8        0.36        2.08      3.04 o 
  -7   4   8        0.28       -0.53      1.81 o 
  -6   4   8        6.44        5.85      1.68 o 
  -5   4   8        1.99        1.53      0.50 o 
  -4   4   8        2.10        1.70      0.41 o 
  -3   4   8       22.30       20.53      0.59 o 
  -2   4   8        7.00        7.30      0.44 o 
  -1   4   8       12.67       12.44      0.45 o 
   0   4   8      126.32      116.68      4.74 o 
   1   4   8      138.29      128.05      1.50 o 
   2   4   8       20.17       19.89      0.94 o 
   3   4   8       76.94       74.02      1.76 o 
   4   4   8        2.50        2.04      0.86 o 
   5   4   8        0.84        0.53      1.16 o 
   6   4   8        8.43        6.47      1.52 o 
   7   4   8        0.23        0.77      1.35 o 
   8   4   8        2.38        2.58      2.08 o 
   9   4   8        0.39        0.40      1.49 o 
  -6   5   8        2.71        4.13      1.91 o 
  -5   5   8       24.09       22.34      1.64 o 
  -4   5   8       15.97       10.76      1.53 o 
  -3   5   8       19.96       18.76      0.59 o 
  -2   5   8       62.48       63.94      1.13 o 
  -1   5   8      133.10      129.73      1.58 o 
   0   5   8      441.09      436.56      3.46 o 
   1   5   8        0.57       -0.28      0.68 o 
   2   5   8      168.28      153.02      1.74 o 
   3   5   8      191.53      194.03      2.53 o 
   4   5   8       46.73       44.04      0.93 o 
   5   5   8      181.97      165.41     18.19 o 
   6   5   8       34.03       35.83      2.08 o 
   7   5   8      102.98      112.90      3.32 o 
   8   5   8        3.54        4.14      1.62 o 
   9   5   8       16.78       16.86      1.98 o 
  -6   6   8        0.15       -0.07      1.69 o 
  -5   6   8        1.98        2.17      0.72 o 
  -4   6   8       14.07       12.92      0.93 o 
  -3   6   8       81.16       80.14      1.49 o 
  -2   6   8        9.57        7.69      0.62 o 
  -1   6   8      601.96      605.72      8.79 o 
   0   6   8       78.94       76.19      1.22 o 
   1   6   8       30.05       30.11      0.86 o 
   2   6   8       20.95       16.12      1.01 o 
   3   6   8       12.06       13.34      1.29 o 
   4   6   8      234.20      222.17      2.73 o 
   5   6   8      323.29      311.17      5.90 o 
   6   6   8        1.39        1.79      1.18 o 
   7   6   8      184.55      189.24      3.02 o 
   8   6   8        4.10        3.72      1.38 o 
  -5   7   8        9.57        8.85      1.58 o 
  -4   7   8       27.18       30.55      1.03 o 
  -3   7   8       69.97       70.13      1.51 o 
  -2   7   8       41.26       41.73      2.13 o 
  -1   7   8       20.31       25.86      1.08 o 
   0   7   8        1.32        1.63      0.64 o 
   1   7   8        2.29        5.16      0.68 o 
   2   7   8       29.22       25.58      0.99 o 
   3   7   8      117.03       96.95      1.51 o 
   4   7   8        4.81        4.82      0.88 o 
   5   7   8        0.07        0.00      0.57 o 
   6   7   8        4.02        2.04      0.77 o 
   7   7   8        5.22        5.45      1.39 o 
   8   7   8       11.32       13.64      1.81 o 
  -5   8   8       13.68       12.83      0.82 o 
  -4   8   8        5.22        5.19      0.92 o 
  -3   8   8        7.62        5.29      0.99 o 
  -2   8   8        0.05        0.11      0.62 o 
  -1   8   8       66.91       60.69      1.22 o 
   0   8   8        7.00        5.12      1.04 o 
   1   8   8        6.92        4.99      1.04 o 
   2   8   8      145.19      116.22      2.41 o 
   3   8   8       10.32       11.02      0.98 o 
   4   8   8       33.68       31.28      1.15 o 
   5   8   8       10.68        9.54      0.68 o 
   6   8   8        5.58        5.52      3.11 o 
   7   8   8       16.41        9.19      7.45 o 
  -4   9   8        5.80        5.25      1.03 o 
  -3   9   8        0.27       -0.01      0.76 o 
  -2   9   8        0.44        0.43      0.96 o 
  -1   9   8        3.81        3.79      0.85 o 
   0   9   8       31.89       31.70      1.39 o 
   1   9   8       31.50       35.82      1.12 o 
   2   9   8       16.12       14.63      0.93 o 
   3   9   8       39.58       43.55      1.14 o 
   4   9   8       11.28        9.89      1.32 o 
   5   9   8        5.43        0.98      2.03 o 
   6   9   8        0.81        1.95      3.21 o 
  -3  10   8       19.81       18.93      1.56 o 
  -2  10   8        0.30        0.06      0.83 o 
  -1  10   8       27.54       30.52      1.53 o 
   0  10   8        2.12        0.79      0.97 o 
   1  10   8        1.06        1.73      0.87 o 
   2  10   8        0.04        0.09      1.02 o 
   3  10   8        9.36        8.67      0.95 o 
   4  10   8        6.35        6.54      1.78 o 
   5  10   8        0.90        0.64      0.78 o 
  -1  11   8        3.49        5.53      1.24 o 
   0  11   8        1.27        0.81      1.10 o 
   1  11   8        1.81        1.93      1.00 o 
   2  11   8        0.79        1.41      1.17 o 
   3  11   8        4.95        6.67      1.03 o 
  -2  -8   9       12.27       12.41      1.60 o 
  -1  -8   9       14.71       12.16      1.18 o 
   0  -8   9        0.05       -0.26      0.95 o 
   1  -8   9        1.93        1.94      1.39 o 
   2  -8   9        1.68        2.31      1.28 o 
   3  -8   9       11.24       12.25      1.57 o 
   4  -8   9        1.19        2.61      1.83 o 
  -3  -7   9        1.32        1.31      0.82 o 
  -2  -7   9       28.18       24.75      3.07 o 
  -1  -7   9        5.79        5.92      0.94 o 
   0  -7   9       12.65       11.32      1.35 o 
   1  -7   9       20.02       22.46      1.28 o 
   2  -7   9        3.67        2.50      1.35 o 
   3  -7   9       11.91       11.84      1.40 o 
   4  -7   9        0.04        0.10      1.14 o 
   5  -7   9        1.31        1.82      1.76 o 
  -5  -6   9        2.11        3.48      2.15 o 
  -4  -6   9        1.84        2.70      2.03 o 
  -3  -6   9        4.76        4.23      0.59 o 
  -2  -6   9       22.32       24.10      2.63 o 
  -1  -6   9        1.01        1.02      0.73 o 
   0  -6   9       60.20       60.52      2.90 o 
   1  -6   9        6.17        4.90      0.96 o 
   2  -6   9        2.78        1.32      0.97 o 
   3  -6   9        5.90        3.77      1.43 o 
   4  -6   9        1.51        0.95      1.40 o 
   5  -6   9        0.74        1.17      1.29 o 
   6  -6   9        0.62       -0.27      1.75 o 
  -5  -5   9        8.74       10.69      3.63 o 
  -4  -5   9        3.70        4.44      3.29 o 
  -3  -5   9        3.19        2.20      0.72 o 
  -2  -5   9        0.86        0.72      0.60 o 
  -1  -5   9       64.17       66.25      2.86 o 
   0  -5   9        0.97        0.82      0.82 o 
   1  -5   9       55.17       54.10      1.31 o 
   2  -5   9        8.31        7.89      2.35 o 
   3  -5   9       20.56       19.15      1.23 o 
   4  -5   9        1.03        1.62      1.36 o 
   5  -5   9        0.01        0.40      1.13 o 
   6  -5   9        2.53        1.01      1.31 o 
   7  -5   9        1.04        1.06      0.77 o 
  -5  -4   9        0.04        0.20      1.68 o 
  -4  -4   9        3.65        4.01      1.79 o 
  -3  -4   9        4.48        4.22      0.51 o 
  -2  -4   9       38.35       36.08      1.41 o 
  -1  -4   9        3.35        4.53      0.72 o 
   0  -4   9       20.17       23.51      0.84 o 
   1  -4   9        8.25       10.56      1.35 o 
   2  -4   9        3.18        2.30      1.03 o 
   3  -4   9      185.83      186.99      3.33 o 
   4  -4   9       75.62       69.43      1.74 o 
   5  -4   9       23.81       27.00      1.49 o 
   6  -4   9        0.06       -0.39      1.38 o 
   7  -4   9        0.65        0.15      0.95 o 
   8  -4   9        1.55        1.82      1.47 o 
  -6  -3   9       10.44       10.49      2.21 o 
  -5  -3   9       22.53       23.08      2.21 o 
  -4  -3   9       19.51       19.45      2.09 o 
  -3  -3   9      310.22      284.75     15.49 o 
  -2  -3   9        2.61        2.95      0.54 o 
  -1  -3   9       63.88       61.23      1.82 o 
   0  -3   9       31.41       35.04      1.00 o 
   1  -3   9      378.70      366.84      3.79 o 
   2  -3   9       14.75       18.45      1.00 o 
   3  -3   9     1419.23     1495.86     43.81 o 
   4  -3   9       66.28       65.67      1.93 o 
   5  -3   9       38.37       40.52      1.52 o 
   6  -3   9       20.53       20.87      1.79 o 
   7  -3   9        0.61        0.09      0.66 o 
   8  -3   9        9.88        9.77      1.94 o 
  -6  -2   9        5.48        5.92      2.06 o 
  -5  -2   9        0.10       -0.32      1.59 o 
  -4  -2   9      235.96      251.79      4.71 o 
  -3  -2   9       14.02       15.85      1.75 o 
  -2  -2   9       21.58       22.47      0.42 o 
  -1  -2   9      171.39      160.21      1.46 o 
   0  -2   9        1.29        0.99      0.44 o 
   1  -2   9      439.10      425.87     11.98 o 
   2  -2   9     1104.68     1099.80      9.47 o 
   3  -2   9      125.25      116.91      4.72 o 
   4  -2   9      547.20      541.29     20.78 o 
   5  -2   9       64.32       63.85      3.79 o 
   6  -2   9       60.76       52.44      2.82 o 
   7  -2   9       33.31       27.54      2.62 o 
   8  -2   9       90.26       89.41      2.70 o 
   9  -2   9        1.08        0.56      1.46 o 
  -7  -1   9        8.51        9.60      3.64 o 
  -6  -1   9        0.96        1.45      1.82 o 
  -5  -1   9        0.64        1.36      1.71 o 
  -4  -1   9        8.64        8.97      1.78 o 
  -3  -1   9       45.71       43.97      2.03 o 
  -2  -1   9       50.71       46.04      2.60 o 
  -1  -1   9        3.42        3.13      0.28 o 
   0  -1   9        0.03        0.51      0.44 o 
   1  -1   9        3.57        5.50      1.62 o 
   2  -1   9       20.19       25.96      0.91 o 
   3  -1   9       52.10       50.06      2.22 o 
   4  -1   9      100.34      110.87      5.84 o 
   5  -1   9       86.83       89.51      6.21 o 
   6  -1   9      204.52      197.55     17.36 o 
   7  -1   9        2.76        1.81      0.72 o 
   8  -1   9       45.74       55.69      2.87 o 
   9  -1   9        0.39        0.45      2.01 o 
  -7   0   9       12.48       13.18      3.70 o 
  -6   0   9       32.02       41.80      2.45 o 
  -5   0   9       66.76       70.16      2.70 o 
  -4   0   9        1.27        1.26      1.53 o 
  -3   0   9        3.90        3.17      2.39 o 
  -2   0   9       34.26       36.73      1.66 o 
  -1   0   9       33.90       34.11      0.78 o 
   0   0   9       33.17       36.58      1.27 o 
   1   0   9       91.36       90.01      2.24 o 
   2   0   9        8.76        9.32      0.46 o 
   3   0   9      143.17      134.02      3.73 o 
   4   0   9       76.79       71.03      3.67 o 
   5   0   9       21.76       19.39      1.25 o 
   6   0   9       39.97       47.08      2.30 o 
   7   0   9        1.13        3.01      3.00 o 
   8   0   9        0.01        0.75      1.82 o 
  -7   1   9        1.11        3.94      3.48 o 
  -6   1   9       16.10       20.54      2.20 o 
  -5   1   9       31.17       30.95      2.13 o 
  -4   1   9        3.09        3.31      2.60 o 
  -3   1   9      121.73      129.15      2.83 o 
  -2   1   9        0.10        0.35      1.08 o 
  -1   1   9       81.67       88.45      1.12 o 
   0   1   9       48.13       46.48      0.99 o 
   1   1   9        7.15       11.63      0.68 o 
   2   1   9        4.81        5.53      0.50 o 
   3   1   9       65.71       67.00      3.32 o 
   4   1   9       22.09       22.07      1.89 o 
   5   1   9        1.14        2.72      1.43 o 
   6   1   9       11.88       12.95      1.82 o 
   7   1   9        0.45        1.09      1.61 o 
   8   1   9        0.87        0.41      1.69 o 
  -7   2   9       12.69       18.43      3.89 o 
  -6   2   9        5.73        8.80      2.01 o 
  -5   2   9        5.04        5.20      1.76 o 
  -4   2   9        0.10        0.62      0.99 o 
  -3   2   9       60.78       53.00      1.65 o 
  -2   2   9        1.60        1.49      0.16 o 
  -1   2   9      102.90      106.05      0.94 o 
   0   2   9       57.02       48.63      0.79 o 
   1   2   9       83.64       81.81      0.95 o 
   2   2   9        0.72        0.39      0.40 o 
   3   2   9       99.56      105.54      1.60 o 
   4   2   9        7.10        7.43      1.29 o 
   5   2   9       10.33       11.54      1.57 o 
   6   2   9       14.61       14.18      2.97 o 
   7   2   9        7.32        9.82      1.89 o 
   8   2   9        6.29        6.89      1.96 o 
  -7   3   9       10.80       11.39      3.90 o 
  -6   3   9        4.67        6.27      1.39 o 
  -5   3   9       35.36       35.89      2.45 o 
  -4   3   9       64.57       56.23      1.59 o 
  -3   3   9       17.78       11.97      0.94 o 
  -2   3   9       15.49       15.70      0.64 o 
  -1   3   9        6.56        7.07      0.58 o 
   0   3   9      122.93      118.15      1.38 o 
   1   3   9       29.13       25.74      0.49 o 
   2   3   9      358.37      373.02      4.52 o 
   3   3   9      284.73      310.56      3.38 o 
   4   3   9        0.78        0.85      0.81 o 
   5   3   9       16.80       19.94      1.42 o 
   6   3   9       92.63       99.14      2.00 o 
   7   3   9       41.67       46.78      1.71 o 
   8   3   9        7.68       10.42      1.43 o 
   9   3   9        0.03        1.49      3.19 o 
  -6   4   9       27.09       25.64      1.72 o 
  -5   4   9       24.58       25.18      1.85 o 
  -4   4   9       85.35       72.99      5.94 o 
  -3   4   9        0.46        0.09      0.36 o 
  -2   4   9       12.30       12.81      0.82 o 
  -1   4   9       18.31       16.70      0.66 o 
   0   4   9        2.77        3.25      0.56 o 
   1   4   9        5.27        5.80      0.75 o 
   2   4   9       76.19       81.09      1.57 o 
   3   4   9      139.01      141.18      1.77 o 
   4   4   9       28.04       27.75      1.18 o 
   5   4   9       44.35       43.91      1.43 o 
   6   4   9      289.49      308.55      3.82 o 
   7   4   9        0.67        1.46      1.21 o 
   8   4   9        0.32        0.21      1.17 o 
   9   4   9        0.79        1.46      2.30 o 
  -6   5   9        1.33        1.53      1.96 o 
  -5   5   9       53.34       55.28      2.58 o 
  -4   5   9       14.13       11.72      0.53 o 
  -3   5   9       47.75       50.25      1.84 o 
  -2   5   9       76.48       74.24      0.97 o 
  -1   5   9       38.72       37.75      0.87 o 
   0   5   9      294.91      292.33      5.09 o 
   1   5   9      311.56      302.65      3.37 o 
   2   5   9       87.29       84.03      1.28 o 
   3   5   9      634.11      611.84      9.16 o 
   4   5   9       33.73       30.41      0.73 o 
   5   5   9       65.27       66.91      1.79 o 
   6   5   9        3.13        2.84      1.55 o 
   7   5   9       12.99       13.29      1.81 o 
   8   5   9        6.66        5.37      1.73 o 
   9   5   9       17.31       20.34      2.09 o 
  -6   6   9       18.12       23.81      4.09 o 
  -5   6   9        8.44        9.10      2.04 o 
  -4   6   9        0.05        0.32      0.49 o 
  -3   6   9       19.65       19.36      0.82 o 
  -2   6   9        0.22        0.04      0.48 o 
  -1   6   9       12.13       11.13      0.86 o 
   0   6   9      246.25      230.80      2.39 o 
   1   6   9       54.86       55.71      1.38 o 
   2   6   9       84.48       81.07      1.45 o 
   3   6   9      348.90      344.52      3.57 o 
   4   6   9        0.77        0.81      0.64 o 
   5   6   9      278.31      255.34     15.01 o 
   6   6   9        0.26        0.19      1.10 o 
   7   6   9       21.17       19.75      2.74 o 
   8   6   9        7.02        5.92      1.48 o 
  -5   7   9       26.77       23.12      6.09 o 
  -4   7   9       27.58       29.03      1.75 o 
  -3   7   9       12.01       12.43      1.15 o 
  -2   7   9       25.12       25.12      1.12 o 
  -1   7   9       14.42       14.19      0.97 o 
   0   7   9       54.80       52.00      1.15 o 
   1   7   9        1.40        0.58      0.70 o 
   2   7   9        8.42        5.50      0.75 o 
   3   7   9      162.62      142.65      4.65 o 
   4   7   9        0.79        0.06      0.66 o 
   5   7   9        5.25        4.26      0.45 o 
   6   7   9        9.43       10.05      1.99 o 
   7   7   9        0.92        1.41      1.30 o 
   8   7   9        0.14        0.35      1.30 o 
  -4   8   9       47.68       53.12      2.13 o 
  -3   8   9       79.97       82.22      2.79 o 
  -2   8   9        1.84        2.08      0.70 o 
  -1   8   9       16.82       17.49      0.88 o 
   0   8   9        8.77        7.24      1.30 o 
   1   8   9       31.25       33.58      0.99 o 
   2   8   9        4.27        2.89      0.89 o 
   3   8   9        4.48        3.63      0.73 o 
   4   8   9        0.14        0.29      0.82 o 
   5   8   9        0.05       -0.34      0.73 o 
   6   8   9        3.44        4.65      1.93 o 
   7   8   9        0.09       -1.13      1.37 o 
  -3   9   9       17.36       19.67      0.99 o 
  -2   9   9        8.29        7.60      0.99 o 
  -1   9   9        1.29        2.28      1.06 o 
   0   9   9        2.51        2.58      0.91 o 
   1   9   9        5.46        4.58      1.00 o 
   2   9   9       18.47       15.62      0.92 o 
   3   9   9        5.45        3.62      1.19 o 
   4   9   9        1.43        1.72      0.83 o 
   5   9   9        1.56        0.73      0.85 o 
   6   9   9        2.16        2.21      3.35 o 
  -2  10   9        1.81        1.62      0.88 o 
  -1  10   9        0.14        0.70      1.14 o 
   0  10   9        2.24        1.62      0.89 o 
   1  10   9        0.44        0.08      0.79 o 
   2  10   9        6.59        6.50      1.33 o 
   3  10   9        2.99        3.26      0.84 o 
   4  10   9        0.16        0.39      0.82 o 
   5  10   9       29.98       42.50      2.94 o 
   1  11   9        1.68        3.13      1.02 o 
   2  11   9        0.30       -0.02      1.23 o 
  -1  -8  10        3.74        3.00      1.16 o 
   0  -8  10        1.95        1.42      1.03 o 
   1  -8  10        0.34       -0.37      1.35 o 
   2  -8  10        0.44        0.90      1.18 o 
   3  -8  10        5.49        4.13      1.75 o 
  -3  -7  10        3.49        2.19      1.37 o 
  -2  -7  10        0.56        0.02      0.64 o 
  -1  -7  10        9.81       10.00      0.98 o 
   0  -7  10        3.92        4.34      1.25 o 
   1  -7  10        0.38       -0.33      1.18 o 
   2  -7  10       17.47       17.82      1.39 o 
   3  -7  10        9.93        9.17      1.68 o 
   4  -7  10        0.47        1.15      1.32 o 
   5  -7  10        0.00       -0.19      1.32 o 
  -4  -6  10       22.77       26.21      2.70 o 
  -3  -6  10        0.18        0.00      0.77 o 
  -2  -6  10       15.39       15.20      0.95 o 
  -1  -6  10       14.26       14.91      2.06 o 
   0  -6  10        8.70        5.63      1.53 o 
   1  -6  10        6.29        5.25      0.98 o 
   2  -6  10        0.12       -0.47      1.17 o 
   3  -6  10        4.39        4.17      1.19 o 
   4  -6  10        0.02        0.28      2.01 o 
   5  -6  10        3.57        3.19      1.41 o 
   6  -6  10       24.45       23.40      1.88 o 
  -5  -5  10        1.95        2.18      2.10 o 
  -4  -5  10        2.90        2.18      1.99 o 
  -3  -5  10        9.96        8.68      0.71 o 
  -2  -5  10        2.81        2.68      0.78 o 
  -1  -5  10       30.97       30.35      3.18 o 
   0  -5  10       31.20       28.49      2.04 o 
   1  -5  10       11.21        9.19      1.24 o 
   2  -5  10        0.76        0.53      0.85 o 
   3  -5  10       11.41       11.85      1.46 o 
   4  -5  10        4.51        3.73      1.46 o 
   5  -5  10        0.00        1.05      1.24 o 
   6  -5  10       16.75       15.09      2.75 o 
   7  -5  10        8.34        8.55      0.92 o 
  -5  -4  10        0.62        0.33      3.13 o 
  -4  -4  10        3.12        1.84      3.14 o 
  -3  -4  10       13.98       11.23      2.12 o 
  -2  -4  10       11.53       10.43      1.00 o 
  -1  -4  10       57.40       57.24      3.75 o 
   0  -4  10        2.50        3.15      0.78 o 
   1  -4  10        0.87        1.04      0.86 o 
   2  -4  10        7.04        8.37      1.13 o 
   3  -4  10        0.75        0.40      1.05 o 
   4  -4  10        5.09        6.08      1.17 o 
   5  -4  10       18.81       20.84      1.77 o 
   6  -4  10        4.91        6.51      1.68 o 
   7  -4  10       17.05       16.37      1.05 o 
  -6  -3  10        2.02        2.94      2.14 o 
  -5  -3  10       20.77       21.37      2.37 o 
  -4  -3  10        0.82        1.01      1.73 o 
  -3  -3  10        3.34        2.71      0.27 o 
  -2  -3  10        1.76        1.87      0.53 o 
  -1  -3  10      208.65      217.27      5.24 o 
   0  -3  10      178.65      172.70      4.24 o 
   1  -3  10      191.06      192.87      2.49 o 
   2  -3  10      278.44      273.70      3.07 o 
   3  -3  10       67.63       67.84      1.62 o 
   4  -3  10       28.95       28.99      1.69 o 
   5  -3  10        7.06        7.57      1.44 o 
   6  -3  10       12.45       12.12      1.46 o 
   7  -3  10       19.28       16.83      2.24 o 
   8  -3  10       11.17       11.77      2.00 o 
  -6  -2  10        0.36        0.42      1.93 o 
  -5  -2  10       38.20       43.18      2.64 o 
  -4  -2  10       96.66      107.74      3.31 o 
  -3  -2  10      416.84      439.79      6.76 o 
  -2  -2  10        1.97        2.15      0.25 o 
  -1  -2  10      307.24      310.04      2.55 o 
   0  -2  10      137.51      134.81      2.13 o 
   1  -2  10      198.54      188.83      8.44 o 
   2  -2  10       77.57       79.25      1.44 o 
   3  -2  10      367.17      368.20      5.32 o 
   4  -2  10      160.72      161.43      9.26 o 
   5  -2  10       19.28       21.12      1.34 o 
   6  -2  10      107.99      112.20      5.35 o 
   7  -2  10       35.96       28.20      4.07 o 
   8  -2  10       11.99       14.15      1.96 o 
  -6  -1  10       12.37       11.81      2.28 o 
  -5  -1  10        0.76        0.51      1.74 o 
  -4  -1  10      166.11      177.50      3.92 o 
  -3  -1  10       50.31       52.88      3.49 o 
  -2  -1  10        0.43        0.34      0.11 o 
  -1  -1  10       13.23       12.84      0.72 o 
   0  -1  10      133.90      138.39      3.71 o 
   1  -1  10       71.05       73.48      1.02 o 
   2  -1  10        1.17        3.07      0.80 o 
   3  -1  10        0.83        0.79      0.74 o 
   4  -1  10        6.83        6.81      0.98 o 
   5  -1  10        6.98        4.92      1.28 o 
   6  -1  10       21.51       15.82      2.53 o 
   7  -1  10        6.93        6.99      1.43 o 
   8  -1  10        0.29        0.94      1.95 o 
  -6   0  10        8.18        9.14      2.20 o 
  -5   0  10        4.43        6.24      1.89 o 
  -4   0  10        4.30        6.00      1.82 o 
  -3   0  10       10.53        9.57      2.77 o 
  -2   0  10       42.38       50.24      1.88 o 
  -1   0  10        0.94        0.98      0.27 o 
   0   0  10      183.11      185.14      3.67 o 
   1   0  10       10.59        9.55      0.60 o 
   2   0  10       16.26       13.13      3.59 o 
   3   0  10        1.62        1.17      0.51 o 
   4   0  10        0.06       -0.11      0.41 o 
   5   0  10       23.62       17.64     10.29 o 
   6   0  10       46.16       52.66      3.71 o 
   7   0  10        0.47       -0.19      1.66 o 
   8   0  10        2.92        4.49      2.06 o 
   9   0  10        0.01       -0.25      1.97 o 
  -6   1  10        0.12       -0.43      1.79 o 
  -5   1  10       15.89       18.70      2.13 o 
  -4   1  10        5.05        6.13      2.90 o 
  -3   1  10       76.12       75.80      2.41 o 
  -2   1  10       11.44       10.13      2.32 o 
  -1   1  10        8.50       12.14      0.46 o 
   0   1  10        0.91        1.89      0.42 o 
   1   1  10        9.39       14.53      0.97 o 
   2   1  10       41.54       35.40      1.10 o 
   3   1  10        7.07        5.47      0.84 o 
   4   1  10       14.77       15.37      1.74 o 
   5   1  10       12.39       16.29      1.69 o 
   6   1  10        1.35        1.63      1.60 o 
   7   1  10        6.53        7.44      3.29 o 
   8   1  10        0.69        0.72      1.84 o 
   9   1  10        6.49        8.09      2.24 o 
  -6   2  10        0.55        0.79      1.82 o 
  -5   2  10       19.23       19.95      2.16 o 
  -4   2  10       21.59       22.69      2.01 o 
  -3   2  10       46.79       44.59      2.01 o 
  -2   2  10       59.36       55.52      0.84 o 
  -1   2  10       90.56       88.84      0.99 o 
   0   2  10       25.66       22.24      0.58 o 
   1   2  10      163.16      164.69      1.44 o 
   2   2  10        2.42        2.53      0.63 o 
   3   2  10       37.57       41.43      0.76 o 
   4   2  10       91.83       97.52      2.43 o 
   5   2  10        0.07        0.84      1.39 o 
   6   2  10        0.02        0.01      1.28 o 
   7   2  10       17.58       19.42      2.21 o 
   8   2  10        0.15       -0.09      1.68 o 
   9   2  10       12.72       12.47      2.46 o 
  -6   3  10        9.50        9.93      2.23 o 
  -5   3  10        2.98        3.38      1.59 o 
  -4   3  10       41.75       41.48      1.54 o 
  -3   3  10       20.64       15.60      1.42 o 
  -2   3  10        0.01        0.30      0.33 o 
  -1   3  10        0.78        0.57      0.36 o 
   0   3  10        4.88        5.20      0.48 o 
   1   3  10      101.19      105.02      1.50 o 
   2   3  10        3.79        4.23      0.62 o 
   3   3  10       46.93       44.91      1.38 o 
   4   3  10        1.33        0.93      0.85 o 
   5   3  10        0.17        0.86      0.97 o 
   6   3  10        5.93        5.46      1.54 o 
   7   3  10       31.80       36.63      1.75 o 
   8   3  10        2.56        3.32      1.40 o 
   9   3  10       19.47       24.85      1.81 o 
  -6   4  10       21.17       26.81      1.83 o 
  -5   4  10       54.19       58.53      1.97 o 
  -4   4  10        3.36        7.33      1.53 o 
  -3   4  10       13.43       15.92      0.87 o 
  -2   4  10      122.85      124.81      1.46 o 
  -1   4  10      307.50      300.84      2.71 o 
   0   4  10      610.96      593.07      4.25 o 
   1   4  10      698.39      373.79    224.80 o 
   2   4  10        0.29       -0.20      0.52 o 
   3   4  10       22.42       19.62      0.53 o 
   4   4  10        0.07       -0.54      0.87 o 
   5   4  10        7.03        7.04      1.39 o 
   6   4  10      308.01      317.60      4.41 o 
   7   4  10       76.69       80.62      2.50 o 
   8   4  10       35.10       38.90      1.82 o 
   9   4  10        9.33       10.24      2.05 o 
  -6   5  10        2.48        5.30      2.25 o 
  -5   5  10       10.25       11.70      2.12 o 
  -4   5  10       58.85       49.20      9.04 o 
  -3   5  10      100.67       91.96     22.80 o 
  -2   5  10        8.88       10.21      0.96 o 
  -1   5  10      805.55      814.27     17.22 o 
   0   5  10      208.62      200.86      2.31 o 
   1   5  10      851.08      836.29      7.42 o 
   2   5  10       29.88       31.15      1.12 o 
   3   5  10      317.12      303.53      3.35 o 
   4   5  10       93.63       89.70      1.60 o 
   5   5  10      260.40      257.14      8.99 o 
   6   5  10      244.48      239.76      4.45 o 
   7   5  10       15.71       13.88      2.35 o 
   8   5  10       12.43       14.21      1.60 o 
  -5   6  10        0.23       -0.29      2.97 o 
  -4   6  10        4.82        4.31      0.91 o 
  -3   6  10        7.13        6.02      0.65 o 
  -2   6  10       23.59       21.32      0.79 o 
  -1   6  10      122.08      115.28      1.60 o 
   0   6  10       50.89       52.47      1.44 o 
   1   6  10       35.56       37.20      1.03 o 
   2   6  10       14.03       14.46      1.13 o 
   3   6  10       99.19       99.49      1.47 o 
   4   6  10        9.58        7.89      1.00 o 
   5   6  10        3.02        3.18      1.17 o 
   6   6  10        2.64        2.35      1.53 o 
   7   6  10        9.31        8.39      2.38 o 
   8   6  10        9.22        9.90      1.93 o 
  -4   7  10        4.07        2.47      0.80 o 
  -3   7  10        8.17        7.94      0.76 o 
  -2   7  10        3.57        3.05      0.71 o 
  -1   7  10        6.81        6.54      1.12 o 
   0   7  10        9.05       11.51      0.84 o 
   1   7  10      101.50      101.29      1.66 o 
   2   7  10        0.01       -0.38      1.06 o 
   3   7  10       80.93       81.32      3.75 o 
   4   7  10       10.91       11.86      0.63 o 
   5   7  10       15.40       13.17      0.96 o 
   6   7  10        0.65        0.87      1.22 o 
   7   7  10       13.73       15.25      1.59 o 
  -4   8  10        0.53        0.19      0.66 o 
  -3   8  10        0.25        1.09      0.63 o 
  -2   8  10        4.39        3.57      0.92 o 
  -1   8  10        1.00        0.76      0.66 o 
   0   8  10        0.00       -0.05      1.06 o 
   1   8  10        3.46        3.39      0.73 o 
   2   8  10        0.01       -0.40      0.70 o 
   3   8  10        4.91        4.66      1.05 o 
   4   8  10       10.47        8.37      1.00 o 
   5   8  10        4.88        5.47      3.23 o 
   6   8  10        0.18        0.19      1.70 o 
   7   8  10        0.00       -0.31      1.32 o 
  -3   9  10       32.43       32.35      1.91 o 
  -2   9  10        0.34        0.70      0.85 o 
  -1   9  10       17.57       18.68      1.26 o 
   0   9  10        2.01        3.66      0.82 o 
   1   9  10        3.58        3.25      0.95 o 
   2   9  10       12.97       15.27      1.04 o 
   3   9  10        0.19       -0.77      0.77 o 
   4   9  10       55.36       59.24      1.69 o 
   5   9  10        3.66        3.32      3.32 o 
   6   9  10       26.76       29.50      2.70 o 
  -1  10  10        1.93        3.16      1.25 o 
   0  10  10       17.05       23.49      1.29 o 
   1  10  10        5.99        7.12      1.14 o 
   2  10  10        0.25       -0.82      0.82 o 
   3  10  10        0.96        0.59      1.18 o 
   4  10  10        6.81       10.13      1.34 o 
  -1  -7  11        0.07       -0.01      0.71 o 
   0  -7  11        1.35        2.35      1.19 o 
   1  -7  11        0.31        0.36      1.20 o 
   2  -7  11        0.58        0.87      1.08 o 
   3  -7  11        1.52        1.48      1.50 o 
   4  -7  11        0.18       -0.86      1.30 o 
  -3  -6  11        0.07       -0.90      2.01 o 
  -2  -6  11        3.12        2.21      0.73 o 
  -1  -6  11        5.77        4.32      1.43 o 
   0  -6  11       42.45       43.42      3.83 o 
   1  -6  11       39.28       43.33      2.83 o 
   2  -6  11        3.74        4.91      1.09 o 
   3  -6  11       12.29       13.65      1.38 o 
   4  -6  11        1.02       -0.28      1.17 o 
   5  -6  11        0.96        1.08      1.40 o 
  -4  -5  11        0.09        0.33      1.94 o 
  -3  -5  11        3.56        3.85      3.44 o 
  -2  -5  11        0.35        0.29      0.75 o 
  -1  -5  11        5.26        5.92      0.67 o 
   0  -5  11       36.58       38.83      4.92 o 
   1  -5  11        0.49       -0.46      0.93 o 
   2  -5  11        3.71        2.81      0.96 o 
   3  -5  11        3.45        6.10      1.73 o 
   4  -5  11       36.00       31.19      1.92 o 
   5  -5  11       76.78       86.09      2.31 o 
   6  -5  11       25.29       28.90      1.89 o 
  -4  -4  11        6.17        5.06      2.20 o 
  -3  -4  11       22.55       23.58      2.38 o 
  -2  -4  11       29.11       25.42      1.43 o 
  -1  -4  11       16.25       12.71      0.82 o 
   0  -4  11       11.48       13.85      1.87 o 
   1  -4  11        4.25        3.61      0.95 o 
   2  -4  11        5.13        6.75      1.11 o 
   3  -4  11       73.44       71.95      1.69 o 
   4  -4  11       43.59       42.45      1.91 o 
   5  -4  11       27.00       27.46      1.59 o 
   6  -4  11        6.48        6.84      1.85 o 
   7  -4  11        4.97        4.78      0.74 o 
  -5  -3  11       58.14       63.89      4.87 o 
  -4  -3  11        5.95        5.71      2.17 o 
  -3  -3  11      176.75      198.52      4.50 o 
  -2  -3  11       87.27       74.78      4.06 o 
  -1  -3  11      149.34      152.58      3.13 o 
   0  -3  11      172.10      168.40      6.87 o 
   1  -3  11        0.36        0.12      0.97 o 
   2  -3  11       71.45       64.90      1.62 o 
   3  -3  11       98.68       96.60      2.10 o 
   4  -3  11       21.40       18.08      1.28 o 
   5  -3  11        1.47        1.10      1.31 o 
   6  -3  11        0.92        0.46      1.35 o 
   7  -3  11        0.01        1.04      1.62 o 
  -5  -2  11       15.65       17.61      2.41 o 
  -4  -2  11        0.16       -0.13      2.87 o 
  -3  -2  11       15.21       16.52      2.08 o 
  -2  -2  11        0.00        0.14      0.36 o 
  -1  -2  11       71.75       72.78      1.06 o 
   0  -2  11       76.23       82.70      1.27 o 
   1  -2  11      222.11      223.63      2.45 o 
   2  -2  11       43.53       43.55      1.99 o 
   3  -2  11       18.27       18.42      1.07 o 
   4  -2  11        6.35        5.56      1.25 o 
   5  -2  11        3.33        3.26      1.37 o 
   6  -2  11       11.38       11.28      1.38 o 
   7  -2  11        1.68        1.44      1.66 o 
   8  -2  11        0.64        0.67      1.61 o 
  -6  -1  11       15.21       16.27      2.51 o 
  -5  -1  11        9.94       11.73      2.24 o 
  -4  -1  11        0.30        0.40      2.85 o 
  -3  -1  11       30.10       31.19      2.10 o 
  -2  -1  11        2.30        1.53      1.40 o 
  -1  -1  11        0.65        0.91      0.59 o 
   0  -1  11       18.35       13.87      4.58 o 
   1  -1  11       25.74       28.99      0.68 o 
   2  -1  11       11.13       10.92      0.71 o 
   3  -1  11       47.61       44.36      1.73 o 
   4  -1  11        5.21        5.48      1.22 o 
   5  -1  11        0.21        0.06      0.97 o 
   6  -1  11       17.52       14.21      1.38 o 
   7  -1  11       13.38       12.66      2.10 o 
   8  -1  11        0.11        0.47      3.41 o 
  -6   0  11        8.39       14.75      2.40 o 
  -5   0  11        4.36        5.22      2.06 o 
  -4   0  11       23.27       26.32      3.52 o 
  -3   0  11       13.83       15.03      1.85 o 
  -2   0  11        0.53        0.23      1.21 o 
  -1   0  11       12.98       14.39      0.42 o 
   0   0  11      360.55      373.50      5.92 o 
   1   0  11        3.98        4.06      0.96 o 
   2   0  11       22.92       26.03      0.77 o 
   3   0  11       11.82       11.57      2.04 o 
   4   0  11        0.00        0.35      0.33 o 
   5   0  11       15.19       11.30      2.96 o 
   6   0  11        6.97        7.06      1.88 o 
   7   0  11       14.85       20.25      2.29 o 
   8   0  11        3.98        3.25      3.58 o 
  -6   1  11       21.60       29.55      2.58 o 
  -5   1  11        1.00        0.29      1.75 o 
  -4   1  11       14.47       15.83      3.32 o 
  -3   1  11       25.92       24.68      1.93 o 
  -2   1  11       22.56       21.56      2.57 o 
  -1   1  11        1.23        2.35      0.30 o 
   0   1  11        2.97        3.82      0.56 o 
   1   1  11       10.56       10.53      1.00 o 
   2   1  11        0.17        0.12      0.56 o 
   3   1  11       73.67       69.47      3.43 o 
   4   1  11       32.57       33.02      3.24 o 
   5   1  11       11.80       11.91      1.73 o 
   6   1  11        0.07        0.51      2.63 o 
   7   1  11        2.11        2.63      1.91 o 
   8   1  11        0.31       -0.15      1.80 o 
  -6   2  11        0.23       -0.90      1.99 o 
  -5   2  11        0.79       -1.16      1.78 o 
  -4   2  11        6.24        7.50      1.85 o 
  -3   2  11       19.25       17.78      3.00 o 
  -2   2  11        4.35        3.73      0.17 o 
  -1   2  11        5.40        6.14      0.37 o 
   0   2  11       34.84       34.54      0.68 o 
   1   2  11        0.00        0.21      0.39 o 
   2   2  11       48.26       43.97      0.85 o 
   3   2  11       15.96       21.12      0.78 o 
   4   2  11       17.43       16.66      1.58 o 
   5   2  11       61.68       62.54      2.35 o 
   6   2  11       14.99       16.22      2.02 o 
   7   2  11       91.19       95.40      3.27 o 
   8   2  11        0.85        1.00      1.96 o 
  -6   3  11        1.33        1.72      2.08 o 
  -5   3  11       12.50       15.03      3.64 o 
  -4   3  11       11.12       12.62      2.39 o 
  -3   3  11        1.91        2.39      1.10 o 
  -2   3  11       25.38       22.27      0.77 o 
  -1   3  11        2.78        2.09      0.50 o 
   0   3  11        1.87        2.05      0.41 o 
   1   3  11       65.59       62.34      1.50 o 
   2   3  11       97.69       93.99      1.25 o 
   3   3  11        8.91        8.74      1.40 o 
   4   3  11      111.45      107.49      1.87 o 
   5   3  11       31.96       28.90      1.38 o 
   6   3  11        0.84        1.37      1.20 o 
   7   3  11       58.64       59.74      2.80 o 
   8   3  11        0.77        1.48      1.43 o 
  -5   4  11       38.42       38.39      2.22 o 
  -4   4  11        4.43        3.88      1.30 o 
  -3   4  11      427.11      364.14     27.60 o 
  -2   4  11        6.72        7.23      0.48 o 
  -1   4  11      275.96      275.22      2.12 o 
   0   4  11      417.25      403.25      2.89 o 
   1   4  11       10.55       10.00      0.53 o 
   2   4  11      164.04      161.53      1.65 o 
   3   4  11       19.33       20.03      1.30 o 
   4   4  11        3.97        3.24      1.21 o 
   5   4  11       14.55       16.03      1.31 o 
   6   4  11        2.83        3.30      1.35 o 
   7   4  11        3.17        2.80      1.73 o 
   8   4  11        2.34        1.87      1.47 o 
  -5   5  11       16.71       20.46      2.39 o 
  -4   5  11       34.30       27.00      8.58 o 
  -3   5  11       68.77       66.32      4.17 o 
  -2   5  11       82.86       73.57     11.77 o 
  -1   5  11      149.61      147.10      3.91 o 
   0   5  11      243.65      236.77      2.95 o 
   1   5  11      381.66      379.31      7.39 o 
   2   5  11        4.84        6.06      0.63 o 
   3   5  11       78.94       78.52      1.03 o 
   4   5  11       77.72       73.98      2.00 o 
   5   5  11        2.02        1.55      1.33 o 
   6   5  11        2.19        2.05      1.29 o 
   7   5  11        5.22        5.59      1.76 o 
   8   5  11        1.39        1.29      1.71 o 
  -5   6  11        8.90        9.42      2.29 o 
  -4   6  11        0.12        0.01      1.45 o 
  -3   6  11       15.81       16.04      1.24 o 
  -2   6  11        5.93        6.22      0.75 o 
  -1   6  11       17.08       16.10      1.39 o 
   0   6  11       44.80       43.74      1.33 o 
   1   6  11       15.79       17.18      1.74 o 
   2   6  11        1.64        1.33      0.61 o 
   3   6  11       25.06       24.05      1.49 o 
   4   6  11       74.22       67.54      1.07 o 
   5   6  11        0.96       -0.61      1.09 o 
   6   6  11        5.88        5.67      1.63 o 
   7   6  11        5.70        6.19      1.85 o 
   8   6  11        0.17        1.61      2.48 o 
  -4   7  11        0.07       -0.72      1.79 o 
  -3   7  11        9.17        9.21      0.96 o 
  -2   7  11       11.60       11.96      1.45 o 
  -1   7  11       26.05       27.11      1.22 o 
   0   7  11       24.04       25.21      1.24 o 
   1   7  11        5.13        4.99      0.81 o 
   2   7  11        4.59        4.95      1.57 o 
   3   7  11       75.71       65.27      1.33 o 
   4   7  11       11.36       10.20      0.60 o 
   5   7  11        0.99        0.51      1.15 o 
   6   7  11        4.31        4.91      1.41 o 
   7   7  11        0.81        0.92      1.66 o 
  -3   8  11        1.42        0.54      0.70 o 
  -2   8  11        2.25        2.16      0.86 o 
  -1   8  11        0.32        0.43      0.64 o 
   0   8  11       12.50       15.08      1.47 o 
   1   8  11        6.29        6.31      1.64 o 
   2   8  11       10.86       13.09      1.03 o 
   3   8  11        0.35        0.00      0.75 o 
   4   8  11        1.24        1.14      0.84 o 
   5   8  11        4.48        3.84      1.94 o 
   6   8  11        0.51        0.61      1.33 o 
  -2   9  11       13.40       15.44      1.05 o 
  -1   9  11       10.63       10.08      1.45 o 
   0   9  11        0.33        0.12      0.70 o 
   1   9  11        0.96        2.02      1.16 o 
   2   9  11        6.25        8.04      1.26 o 
   3   9  11        0.61        2.11      0.79 o 
   4   9  11        0.08       -0.13      0.90 o 
   5   9  11        4.89        5.63      3.50 o 
   0  10  11       14.82       21.65      1.45 o 
   1  10  11        0.04        0.41      0.79 o 
   2  10  11        8.55       10.76      1.26 o 
   3  10  11        9.62       10.38      1.41 o 
   4  10  11        2.07        1.58      1.13 o 
  -1  -6  12        5.13        3.50      0.92 o 
   0  -6  12        2.12        2.79      1.60 o 
   1  -6  12        3.51        4.67      1.29 o 
   2  -6  12        0.63       -0.11      1.00 o 
   3  -6  12        8.47       12.24      2.23 o 
   4  -6  12        1.73        1.22      1.32 o 
  -3  -5  12        0.13        0.52      1.95 o 
  -2  -5  12        0.10       -1.36      1.93 o 
  -1  -5  12        3.34        2.75      0.77 o 
   0  -5  12       20.65       20.90      1.16 o 
   1  -5  12       52.56       59.89      4.43 o 
   2  -5  12        0.23       -0.28      1.02 o 
   3  -5  12       51.77       58.10      1.75 o 
   4  -5  12      106.23      113.31      2.80 o 
   5  -5  12        0.30        0.60      1.28 o 
  -4  -4  12       14.01       13.81      2.48 o 
  -3  -4  12        0.04        0.76      3.30 o 
  -2  -4  12        3.76        4.29      3.22 o 
  -1  -4  12        0.00        0.28      0.53 o 
   0  -4  12       12.58       12.83      0.93 o 
   1  -4  12        2.23        1.54      0.73 o 
   2  -4  12        1.58        1.62      1.04 o 
   3  -4  12        9.33        9.53      1.35 o 
   4  -4  12       96.31       88.00      2.39 o 
   5  -4  12        0.20        0.59      1.48 o 
   6  -4  12        3.99        4.88      1.46 o 
  -4  -3  12       60.90       68.45      3.22 o 
  -3  -3  12      270.17      297.81      5.93 o 
  -2  -3  12      191.67      160.89     32.15 o 
  -1  -3  12       30.41       32.38      0.84 o 
   0  -3  12       37.37       38.62      1.10 o 
   1  -3  12        0.15        1.11      0.79 o 
   2  -3  12       17.79       17.34      1.55 o 
   3  -3  12      178.56      175.47      3.26 o 
   4  -3  12       43.21       44.26      1.62 o 
   5  -3  12        6.01        5.14      1.27 o 
   6  -3  12        0.03       -0.18      1.45 o 
   7  -3  12       10.38       11.10      1.69 o 
  -5  -2  12        0.63        0.11      3.32 o 
  -4  -2  12       11.18       10.07      2.17 o 
  -3  -2  12        2.68        5.01      1.95 o 
  -2  -2  12       38.79       31.62      3.65 o 
  -1  -2  12       53.57       50.14      1.07 o 
   0  -2  12        5.89        5.78      0.59 o 
   1  -2  12       15.30       13.29      0.65 o 
   2  -2  12       62.22       61.18      1.67 o 
   3  -2  12       30.32       29.16      1.42 o 
   4  -2  12        6.10        4.72      1.03 o 
   5  -2  12        0.24        1.91      1.26 o 
   6  -2  12       15.37       20.63      2.42 o 
   7  -2  12       23.40       22.94      2.03 o 
  -5  -1  12        0.12        1.33      3.50 o 
  -4  -1  12       20.81       21.42      2.35 o 
  -3  -1  12       22.13       26.35      2.15 o 
  -2  -1  12        7.49        8.06      1.63 o 
  -1  -1  12        0.44       -0.12      0.53 o 
   0  -1  12        7.63        5.43      0.62 o 
   1  -1  12        5.01        3.81      0.65 o 
   2  -1  12       16.72       15.54      0.64 o 
   3  -1  12       24.91       25.15      1.05 o 
   4  -1  12        6.03        5.74      0.70 o 
   5  -1  12       22.49       22.74      2.47 o 
   6  -1  12        0.83        0.46      1.12 o 
   7  -1  12        2.99        2.84      3.45 o 
   8  -1  12        1.16        0.21      3.34 o 
  -5   0  12       11.93       10.05      3.79 o 
  -4   0  12        2.21        1.56      1.84 o 
  -3   0  12        3.05        3.69      1.74 o 
  -2   0  12       19.20       22.91      2.83 o 
  -1   0  12        0.22       -0.08      0.27 o 
   0   0  12        1.18        0.58      0.55 o 
   1   0  12        3.02        1.66      0.71 o 
   2   0  12        7.03        6.27      0.72 o 
   3   0  12       44.38       39.82      2.26 o 
   4   0  12        2.36        2.38      0.42 o 
   5   0  12       26.21       22.10      4.45 o 
   6   0  12        1.50       -1.12      1.72 o 
   7   0  12        4.11        3.77      2.04 o 
   8   0  12        0.01        0.70      3.46 o 
  -5   1  12        0.13        0.49      1.84 o 
  -4   1  12       28.09       30.95      2.35 o 
  -3   1  12        0.12        0.84      1.57 o 
  -2   1  12       99.84       96.92      2.63 o 
  -1   1  12        2.50        2.85      0.34 o 
   0   1  12       59.80       51.93      0.93 o 
   1   1  12       22.37       20.69      0.77 o 
   2   1  12       51.36       44.25      1.50 o 
   3   1  12        0.00        5.26      4.04 o 
   4   1  12       93.48       88.50      7.56 o 
   5   1  12        4.93        5.48      2.77 o 
   6   1  12        6.10        6.77      1.89 o 
   7   1  12        0.49        0.57      1.86 o 
   8   1  12        0.28        0.36      3.32 o 
  -5   2  12        0.53       -1.96      3.33 o 
  -4   2  12        0.47        0.93      1.73 o 
  -3   2  12       48.02       50.84      3.60 o 
  -2   2  12        5.62        4.76      1.48 o 
  -1   2  12       15.65       12.84      0.77 o 
   0   2  12       34.29       32.67      0.81 o 
   1   2  12       68.89       60.41      0.96 o 
   2   2  12       76.79       71.67      1.07 o 
   3   2  12      442.32      400.58     13.22 o 
   4   2  12        9.99       11.39      1.30 o 
   5   2  12      143.77      136.71      3.37 o 
   6   2  12        4.39        3.69      3.02 o 
   7   2  12        0.06        0.16      1.79 o 
  -5   3  12        6.65        8.96      3.72 o 
  -4   3  12       34.53       34.32      2.39 o 
  -3   3  12        1.72        2.78      1.68 o 
  -2   3  12       31.02       25.56      1.56 o 
  -1   3  12       13.70       12.39      0.51 o 
   0   3  12        1.83        1.84      0.45 o 
   1   3  12       38.73       40.31      0.77 o 
   2   3  12        0.23        0.47      0.44 o 
   3   3  12        8.76        5.02      1.62 o 
   4   3  12        4.46        3.43      1.20 o 
   5   3  12       92.89       97.88      2.60 o 
   6   3  12        0.01        0.17      1.12 o 
   7   3  12      214.34      223.75      3.65 o 
   8   3  12        9.04       10.05      2.34 o 
  -5   4  12      105.53      121.48      5.59 o 
  -4   4  12       24.53       27.34      1.65 o 
  -3   4  12      143.66      153.44      2.54 o 
  -2   4  12       14.93       12.20      0.74 o 
  -1   4  12       37.24       36.04      0.99 o 
   0   4  12       95.05       96.34      2.00 o 
   1   4  12        2.10        1.44      0.44 o 
   2   4  12       15.75       16.59      1.05 o 
   3   4  12        1.99        2.15      1.01 o 
   4   4  12        0.49        0.47      0.90 o 
   5   4  12       14.57       15.55      1.33 o 
   6   4  12       67.39       68.98      2.63 o 
   7   4  12       28.27       32.64      1.88 o 
   8   4  12        8.66        8.56      1.98 o 
  -4   5  12        3.56        2.14      1.37 o 
  -3   5  12       33.82       34.33      1.58 o 
  -2   5  12        4.40        3.28      0.66 o 
  -1   5  12       41.42       34.88      9.91 o 
   0   5  12        2.00        1.16      0.85 o 
   1   5  12       15.50       14.93      0.75 o 
   2   5  12        2.63        1.43      0.50 o 
   3   5  12        0.37        0.33      0.96 o 
   4   5  12        9.55        9.91      1.12 o 
   5   5  12        1.14        0.92      1.86 o 
   6   5  12       22.44       22.34      1.59 o 
   7   5  12       20.05       21.49      1.73 o 
   8   5  12        0.21        0.28      1.36 o 
  -4   6  12        4.74        5.04      3.32 o 
  -3   6  12        0.00       -0.23      1.53 o 
  -2   6  12        6.87        7.96      1.17 o 
  -1   6  12        0.00        0.32      1.02 o 
   0   6  12       66.84       67.90      1.57 o 
   1   6  12       27.21       27.13      1.11 o 
   2   6  12        2.02        3.30      0.86 o 
   3   6  12        1.76        0.84      0.65 o 
   4   6  12       62.35       56.14      1.70 o 
   5   6  12        7.08        7.08      1.28 o 
   6   6  12        1.04        1.30      2.12 o 
   7   6  12        6.31        8.09      1.90 o 
  -3   7  12       75.47       86.10      3.05 o 
  -2   7  12       42.65       44.28      1.56 o 
  -1   7  12        4.48        3.98      1.35 o 
   0   7  12        0.43        0.28      0.87 o 
   1   7  12        2.32        1.10      0.73 o 
   2   7  12        0.04        0.03      0.68 o 
   3   7  12       50.08       45.29      2.47 o 
   4   7  12        0.73        0.37      0.64 o 
   5   7  12       14.53       13.47      1.44 o 
   6   7  12        1.24        1.94      1.36 o 
   7   7  12        3.63        2.51      2.47 o 
  -2   8  12        1.07        0.95      0.85 o 
  -1   8  12        0.78        0.96      0.85 o 
   0   8  12        1.53        1.58      1.02 o 
   1   8  12       21.79       23.00      1.33 o 
   2   8  12        0.01        0.52      0.99 o 
   3   8  12       15.05       13.87      1.63 o 
   4   8  12        4.73        5.18      1.83 o 
   5   8  12        2.69        3.10      1.98 o 
   6   8  12        0.34        0.51      1.33 o 
  -1   9  12        8.10        9.43      1.39 o 
   0   9  12       15.97       21.51      1.86 o 
   1   9  12        0.07        0.54      1.32 o 
   2   9  12       22.93       31.05      2.37 o 
   3   9  12        3.13        3.31      1.15 o 
   4   9  12       26.77       34.64      2.51 o 
   5   9  12        8.65        9.85      2.27 o 
   1  -6  13        8.92        6.74      5.95 o 
   2  -6  13       10.51       12.48      2.82 o 
  -2  -5  13        2.70        1.92      3.36 o 
  -1  -5  13       32.97       33.85      2.32 o 
   0  -5  13        1.99        1.10      0.88 o 
   1  -5  13       16.20       20.12      1.38 o 
   2  -5  13       27.72       33.76      2.07 o 
   3  -5  13        9.71        9.91      2.04 o 
   4  -5  13       26.90       28.85      1.65 o 
  -3  -4  13        0.04       -0.91      1.98 o 
  -2  -4  13      104.00      113.94      3.64 o 
  -1  -4  13        0.55        0.76      0.57 o 
   0  -4  13        5.00        4.92      0.73 o 
   1  -4  13        7.50        8.01      1.08 o 
   2  -4  13        1.75        1.61      0.85 o 
   3  -4  13        0.57        0.22      0.96 o 
   4  -4  13       51.24       53.84      2.67 o 
   5  -4  13        7.02        6.16      1.38 o 
  -3  -3  13       19.94       21.62      4.14 o 
  -2  -3  13       14.39       16.68      2.20 o 
  -1  -3  13        0.82        0.76      0.60 o 
   0  -3  13        5.82        5.86      0.71 o 
   1  -3  13        0.27        0.27      0.55 o 
   2  -3  13        2.50        1.53      0.80 o 
   3  -3  13       37.49       35.33      1.35 o 
   4  -3  13       85.61       86.71      3.81 o 
   5  -3  13        0.01        0.12      1.05 o 
   6  -3  13        8.97       10.26      1.69 o 
  -4  -2  13        1.73        2.06      2.10 o 
  -3  -2  13      131.88      138.09      5.41 o 
  -2  -2  13       21.67       20.95      2.05 o 
  -1  -2  13        7.07        5.87      0.80 o 
   0  -2  13       22.72       20.58      0.76 o 
   1  -2  13       49.57       48.80      1.28 o 
   2  -2  13       15.60       15.04      0.80 o 
   3  -2  13        3.39        2.46      0.65 o 
   4  -2  13        0.15        0.18      0.90 o 
   5  -2  13        4.83        4.02      1.48 o 
   6  -2  13        0.04       -0.63      1.18 o 
   7  -2  13       18.00       16.53      2.61 o 
  -4  -1  13        0.03        0.37      1.84 o 
  -3  -1  13        1.42       -0.34      1.70 o 
  -2  -1  13        0.08       -0.20      1.39 o 
  -1  -1  13        0.05        0.38      0.38 o 
   0  -1  13        3.94        3.02      0.97 o 
   1  -1  13        6.81        6.92      0.97 o 
   2  -1  13        6.38        3.70      1.41 o 
   3  -1  13        5.56        4.85      0.71 o 
   4  -1  13        9.04        8.96      0.59 o 
   5  -1  13        3.32        2.59      0.64 o 
   6  -1  13        3.84        1.44      3.08 o 
   7  -1  13        7.62        7.50      3.78 o 
  -4   0  13        2.49        2.25      1.93 o 
  -3   0  13        1.14        1.92      2.96 o 
  -2   0  13        4.53        3.28      1.55 o 
  -1   0  13        1.76        1.83      0.41 o 
   0   0  13       12.41       16.34      1.38 o 
   1   0  13       13.52       14.93      0.90 o 
   2   0  13        0.32       -0.31      0.71 o 
   3   0  13        7.68        7.67      1.00 o 
   4   0  13        1.47        1.66      0.67 o 
   5   0  13        3.87        2.25      1.21 o 
   6   0  13        0.24        0.03      1.50 o 
   7   0  13        2.09        4.89      3.54 o 
  -4   1  13        1.42        1.99      1.90 o 
  -3   1  13       31.42       33.80      3.60 o 
  -2   1  13        0.51        1.59      1.47 o 
  -1   1  13       54.24       53.96      1.16 o 
   0   1  13        1.18        0.79      0.61 o 
   1   1  13       72.34       63.23      0.92 o 
   2   1  13        1.66        2.40      0.60 o 
   3   1  13       65.11       56.36      4.05 o 
   4   1  13       12.13       10.60      1.40 o 
   5   1  13        0.56       -0.15      1.43 o 
   6   1  13        4.18        5.91      1.93 o 
   7   1  13        7.09        8.10      3.70 o 
   8   1  13        1.28        1.31      2.21 o 
  -4   2  13        7.01       10.88      2.12 o 
  -3   2  13       10.00        9.51      3.16 o 
  -2   2  13       53.22       61.43      2.29 o 
  -1   2  13       20.06       17.43      0.91 o 
   0   2  13       37.37       38.37      1.00 o 
   1   2  13      126.04      112.10      1.33 o 
   2   2  13       19.64       21.37      1.02 o 
   3   2  13      121.28      105.08      1.92 o 
   4   2  13        0.13        0.40      0.47 o 
   5   2  13       41.40       37.63      3.42 o 
   6   2  13       12.01       13.29      2.07 o 
   7   2  13       15.12       17.61      2.49 o 
   8   2  13       39.67       39.63      3.03 o 
  -4   3  13        0.86        0.27      1.72 o 
  -3   3  13       24.03       24.15      2.05 o 
  -2   3  13       32.09       31.50      2.99 o 
  -1   3  13        4.59        3.82      0.57 o 
   0   3  13        5.51        6.08      0.76 o 
   1   3  13      116.64      119.42      1.75 o 
   2   3  13       18.55       18.39      0.75 o 
   3   3  13        3.53        3.34      0.46 o 
   4   3  13       45.59       51.99      1.74 o 
   5   3  13        0.88        1.86      1.10 o 
   6   3  13        8.60        9.68      1.44 o 
   7   3  13      131.66      150.64      3.07 o 
   8   3  13        6.93        8.39      1.76 o 
  -4   4  13        6.16        5.05      2.04 o 
  -3   4  13        4.80        5.77      1.77 o 
  -2   4  13        0.57        0.24      0.36 o 
  -1   4  13       40.23       39.66      1.13 o 
   0   4  13       74.84       74.68      1.50 o 
   1   4  13      220.07      223.92      2.56 o 
   2   4  13       11.04       11.55      1.11 o 
   3   4  13        3.35        2.52      1.42 o 
   4   4  13        0.80        0.85      0.93 o 
   5   4  13        4.21        4.53      1.45 o 
   6   4  13       61.45       62.30      2.01 o 
   7   4  13       35.43       34.07      1.95 o 
  -4   5  13        4.37        6.37      1.49 o 
  -3   5  13       13.54       15.76      1.72 o 
  -2   5  13        0.00        0.00      0.43 o 
  -1   5  13        2.27        1.96      0.48 o 
   0   5  13      130.48      118.12      2.95 o 
   1   5  13        3.18        3.60      0.95 o 
   2   5  13        0.07        0.11      0.66 o 
   3   5  13       14.94       14.84      1.05 o 
   4   5  13       32.27       33.50      1.40 o 
   5   5  13        0.00       -0.47      1.09 o 
   6   5  13        0.06        0.72      1.51 o 
   7   5  13        1.25        1.10      1.73 o 
  -3   6  13        0.44        0.75      1.66 o 
  -2   6  13       16.44       15.74      2.23 o 
  -1   6  13        0.33       -0.02      0.76 o 
   0   6  13        2.17        1.51      0.90 o 
   1   6  13        2.56        1.04      0.75 o 
   2   6  13       25.16       26.97      0.79 o 
   3   6  13        6.00        6.94      0.75 o 
   4   6  13        6.72        7.03      1.46 o 
   5   6  13        1.46        1.93      1.19 o 
   6   6  13        1.43        1.31      1.60 o 
   7   6  13        1.03        1.11      2.39 o 
  -2   7  13       12.77       14.53      1.25 o 
  -1   7  13        2.32        2.79      1.30 o 
   0   7  13       16.76       19.01      1.48 o 
   1   7  13       14.78       14.43      0.93 o 
   2   7  13        6.99        8.14      1.26 o 
   3   7  13        9.47        9.14      0.86 o 
   4   7  13        2.51        1.62      1.14 o 
   5   7  13        4.17        2.07      1.56 o 
   6   7  13        9.97        9.40      1.59 o 
  -1   8  13        0.11       -0.22      0.81 o 
   0   8  13       27.15       29.71      1.47 o 
   1   8  13        2.45        2.22      1.05 o 
   2   8  13        3.82        4.36      1.35 o 
   3   8  13        0.16        0.03      0.60 o 
   4   8  13        4.16        4.68      1.77 o 
   5   8  13        3.69        3.82      1.40 o 
   0   9  13       71.34       86.83      2.50 o 
   1   9  13       25.38       33.02      1.34 o 
   2   9  13       37.79       42.33      1.99 o 
   3   9  13       34.03       32.70      2.10 o 
   1  -5  14        0.11       -0.63      0.80 o 
   2  -5  14       16.17       18.98      1.45 o 
  -1  -4  14        2.43        2.13      1.73 o 
   0  -4  14        2.14        1.61      0.87 o 
   1  -4  14        5.69        7.54      0.81 o 
   2  -4  14        0.03        0.30      0.96 o 
   3  -4  14        0.36        1.04      1.18 o 
   4  -4  14       16.85       16.92      1.41 o 
  -2  -3  14       14.51        9.61      3.46 o 
  -1  -3  14        5.86        4.92      1.70 o 
   0  -3  14        1.38        1.58      0.60 o 
   1  -3  14        0.02       -0.13      0.67 o 
   2  -3  14       56.93       59.83      1.16 o 
   3  -3  14        0.08        0.12      0.88 o 
   4  -3  14        3.03        4.81      1.14 o 
   5  -3  14        1.92        1.11      1.16 o 
  -3  -2  14        0.00        1.30      1.96 o 
  -2  -2  14       16.15       17.25      2.08 o 
  -1  -2  14        0.45       -0.66      2.29 o 
   0  -2  14        2.51        2.74      0.65 o 
   1  -2  14       23.28       20.08      0.82 o 
   2  -2  14        4.57        4.48      1.23 o 
   3  -2  14       13.84       15.62      0.92 o 
   4  -2  14        3.54        2.90      0.86 o 
   5  -2  14        0.00       -0.09      0.64 o 
   6  -2  14        0.03        0.78      1.20 o 
  -3  -1  14        0.19       -0.92      1.83 o 
  -2  -1  14        5.85       11.52      1.84 o 
  -1  -1  14       12.26       12.86      2.61 o 
   0  -1  14        0.03        0.28      0.73 o 
   1  -1  14      101.37      103.33      4.56 o 
   2  -1  14        1.26        0.73      0.64 o 
   3  -1  14        3.95        4.25      0.74 o 
   4  -1  14        2.41        3.73      0.57 o 
   5  -1  14       12.83       17.42      2.02 o 
   6  -1  14        4.40        5.20      2.07 o 
   7  -1  14       20.79       27.30      2.76 o 
  -3   0  14        1.99        1.87      3.05 o 
  -2   0  14        0.62        0.14      1.38 o 
  -1   0  14        9.00        9.23      1.56 o 
   0   0  14       13.05       11.81      0.56 o 
   1   0  14        6.72        4.42      0.86 o 
   2   0  14        1.17        1.31      0.71 o 
   3   0  14        1.88        1.90      0.57 o 
   4   0  14       11.65        8.49      2.03 o 
   5   0  14        6.41        4.76      2.88 o 
   6   0  14        3.95        3.80      3.27 o 
   7   0  14        0.05       -0.11      1.88 o 
  -4   1  14       12.92       19.37      2.46 o 
  -3   1  14        9.60       12.16      2.05 o 
  -2   1  14        3.50        4.04      1.62 o 
  -1   1  14       65.72       60.55      1.49 o 
   0   1  14        0.04        0.59      0.46 o 
   1   1  14       50.73       44.75      1.28 o 
   2   1  14       11.15        9.13      0.89 o 
   3   1  14       10.75        9.48      0.69 o 
   4   1  14       42.29       32.14      3.64 o 
   5   1  14        4.45        3.54      1.67 o 
   6   1  14        0.55        1.22      3.05 o 
   7   1  14        0.21        0.47      1.97 o 
  -4   2  14        7.65        8.61      2.23 o 
  -3   2  14        3.03        2.88      1.80 o 
  -2   2  14        1.46        1.73      2.50 o 
  -1   2  14       28.18       26.48      1.02 o 
   0   2  14        5.93        6.06      0.68 o 
   1   2  14       58.79       54.59      0.89 o 
   2   2  14        1.60        1.35      0.59 o 
   3   2  14        2.58        3.97      0.65 o 
   4   2  14        3.78        3.48      0.59 o 
   5   2  14        4.08        6.53      1.76 o 
   6   2  14        1.15        0.13      1.60 o 
   7   2  14        9.27       11.66      2.34 o 
  -3   3  14        3.53        3.74      1.73 o 
  -2   3  14       23.15       23.01      1.83 o 
  -1   3  14        6.65        7.27      0.96 o 
   0   3  14        2.28        2.25      0.50 o 
   1   3  14       66.75       70.18      1.28 o 
   2   3  14       41.44       46.21      1.09 o 
   3   3  14        1.62        1.07      0.49 o 
   4   3  14        2.69        2.78      1.18 o 
   5   3  14        2.67        3.44      1.40 o 
   6   3  14        1.37        2.26      1.31 o 
   7   3  14        0.03        0.35      1.40 o 
  -3   4  14        1.74        0.10      1.45 o 
  -2   4  14        4.67        5.43      1.48 o 
  -1   4  14       20.39       18.71      0.72 o 
   0   4  14        7.72        7.20      0.61 o 
   1   4  14      287.11      284.96      2.51 o 
   2   4  14       48.90       42.32     12.13 o 
   3   4  14       26.67       27.07      1.97 o 
   4   4  14       16.78       18.94      1.93 o 
   5   4  14        3.97        4.50      1.47 o 
   6   4  14        0.98        0.60      1.26 o 
   7   4  14       20.11       20.60      2.47 o 
  -3   5  14        5.09        5.88      1.36 o 
  -2   5  14        5.02        6.84      1.15 o 
  -1   5  14        1.16        1.21      0.40 o 
   0   5  14       28.99       26.35      1.71 o 
   1   5  14       29.82       26.57      1.43 o 
   2   5  14        0.48        0.15      0.69 o 
   3   5  14        0.56        0.46      0.83 o 
   4   5  14       13.66       14.39      1.19 o 
   5   5  14       29.00       33.28      1.58 o 
   6   5  14        0.72        0.77      1.57 o 
   7   5  14        0.26        0.31      1.93 o 
  -2   6  14        1.83        1.49      1.59 o 
  -1   6  14        1.11        0.95      0.57 o 
   0   6  14       10.57       10.03      0.87 o 
   1   6  14       35.99       38.41      1.12 o 
   2   6  14        0.63        1.16      0.69 o 
   3   6  14        1.14        0.88      0.90 o 
   4   6  14       33.30       30.72      2.21 o 
   5   6  14        2.54        1.78      1.23 o 
   6   6  14        1.70        3.02      2.33 o 
  -1   7  14        0.63        0.69      0.98 o 
   0   7  14        0.01       -0.21      0.90 o 
   1   7  14        8.14        9.46      1.08 o 
   2   7  14        5.87        5.17      0.92 o 
   3   7  14        0.00        0.22      0.75 o 
   4   7  14       13.90       11.39      1.59 o 
   5   7  14        0.58        1.03      1.24 o 
   0   8  14       12.14       13.77      3.30 o 
   1   8  14       34.79       37.73      1.53 o 
   2   8  14        4.39        3.43      1.35 o 
   3   8  14       14.40       14.48      2.32 o 
   4   8  14        0.28        1.81      1.20 o 
   2  -4  15        1.67        1.02      0.72 o 
  -1  -3  15       10.39       10.27      1.90 o 
   0  -3  15        8.15        8.52      1.90 o 
   1  -3  15        0.53        0.51      0.57 o 
   2  -3  15        0.54       -0.37      0.80 o 
   3  -3  15        7.26        4.22      1.21 o 
   4  -3  15        9.20        8.24      0.85 o 
  -2  -2  15        5.66        4.31      3.15 o 
  -1  -2  15        0.01        0.47      1.42 o 
   0  -2  15        0.73        0.07      0.95 o 
   1  -2  15        5.19        4.04      1.16 o 
   2  -2  15        1.49        2.33      0.77 o 
   3  -2  15        2.69        2.51      0.78 o 
   4  -2  15        3.66        4.40      0.86 o 
   5  -2  15        3.93        3.23      1.47 o 
  -2  -1  15        1.19        0.90      2.70 o 
  -1  -1  15        4.90        6.61      1.60 o 
   0  -1  15        1.21        1.21      0.62 o 
   1  -1  15        0.15       -0.04      0.62 o 
   2  -1  15       10.48       10.91      0.85 o 
   3  -1  15        3.44        3.58      0.72 o 
   4  -1  15        4.35        4.19      0.87 o 
   5  -1  15        1.94        4.20      1.80 o 
   6  -1  15        1.93        1.55      1.94 o 
  -2   0  15        0.00       -1.30      2.70 o 
  -1   0  15        3.32        4.07      1.51 o 
   0   0  15        3.10        2.76      0.59 o 
   1   0  15       10.72        9.35      1.21 o 
   2   0  15        0.15        0.69      0.78 o 
   3   0  15        8.75        9.36      1.14 o 
   4   0  15        2.71        1.41      1.02 o 
   5   0  15       14.97       19.50      2.04 o 
   6   0  15        2.21        3.80      2.02 o 
  -3   1  15       65.18       73.23      3.15 o 
  -2   1  15       15.67       21.63      3.24 o 
  -1   1  15       53.32       55.76      2.21 o 
   0   1  15        1.89        1.40      0.39 o 
   1   1  15        8.41        6.71      0.68 o 
   2   1  15        0.01        0.35      0.51 o 
   3   1  15        0.01       -0.05      0.68 o 
   4   1  15       46.40       46.87      6.45 o 
   5   1  15       24.38       27.00      2.19 o 
   6   1  15        0.20        0.50      1.74 o 
  -3   2  15       44.87       49.22      2.74 o 
  -2   2  15       18.11       20.37      1.94 o 
  -1   2  15       18.96       17.16      2.69 o 
   0   2  15        3.06        3.62      0.54 o 
   1   2  15        0.11        0.37      0.74 o 
   2   2  15        7.68        8.04      0.60 o 
   3   2  15        7.85        6.21      0.89 o 
   4   2  15        5.18        3.38      2.45 o 
   5   2  15        0.32       -0.02      2.23 o 
   6   2  15        0.82        1.17      1.82 o 
  -2   3  15        0.22        0.50      1.40 o 
  -1   3  15       11.33       14.52      1.56 o 
   0   3  15        0.26        0.56      0.41 o 
   1   3  15        0.30       -0.12      0.45 o 
   2   3  15        0.07        0.15      0.79 o 
   3   3  15        1.14        1.76      0.52 o 
   4   3  15        0.81        0.73      0.94 o 
   5   3  15        2.86        1.88      1.87 o 
   6   3  15        4.15        4.60      2.02 o 
  -2   4  15        1.21        1.52      1.43 o 
  -1   4  15       14.35       15.15      1.51 o 
   0   4  15       10.06       11.39      0.66 o 
   1   4  15        6.33        6.30      0.68 o 
   2   4  15        8.61        5.84      1.98 o 
   3   4  15        0.00       -0.67      0.80 o 
   4   4  15        0.16        0.36      0.92 o 
   5   4  15       16.18       16.08      1.40 o 
   6   4  15        0.07        0.32      1.51 o 
  -2   5  15        2.94        5.04      1.62 o 
  -1   5  15        5.70        8.51      1.46 o 
   0   5  15        4.26        3.05      0.59 o 
   1   5  15       17.60       16.59      1.39 o 
   2   5  15        4.98        2.92      0.98 o 
   3   5  15        1.88        1.89      0.91 o 
   4   5  15        0.47        0.62      1.21 o 
   5   5  15        6.45        4.74      1.25 o 
   6   5  15        0.55        1.47      1.64 o 
  -1   6  15       32.47       37.02      2.06 o 
   0   6  15        1.27        1.18      0.62 o 
   1   6  15        0.94        0.46      0.79 o 
   2   6  15        4.90        4.08      1.44 o 
   3   6  15        1.78        1.87      1.15 o 
   4   6  15       64.73       71.60      2.19 o 
   5   6  15       19.61       24.13      1.81 o 
   0   7  15        0.73        0.57      0.67 o 
   1   7  15       12.69       12.29      1.20 o 
   2   7  15        1.69        1.15      0.76 o 
   3   7  15        0.12        0.88      1.16 o 
   4   7  15        2.63        2.31      1.16 o 
   0  -2  16        1.40        0.30      1.29 o 
   1  -2  16       27.61       25.66      1.06 o 
   2  -2  16        7.38        5.63      1.40 o 
   3  -2  16       14.50       17.32      1.01 o 
   0  -1  16        1.15        1.27      1.31 o 
   1  -1  16        0.33       -0.48      0.84 o 
   2  -1  16        0.86        0.95      0.87 o 
   3  -1  16        0.32        0.38      1.05 o 
   4  -1  16        1.39        1.16      0.89 o 
  -1   0  16        5.97        6.78      2.67 o 
   0   0  16        0.13        0.05      1.10 o 
   1   0  16        3.85        4.36      0.93 o 
   2   0  16        0.05       -0.38      0.63 o 
   3   0  16        4.39        4.53      0.72 o 
   4   0  16        3.09        1.97      2.46 o 
   5   0  16        0.01       -0.02      2.35 o 
  -1   1  16        2.19        3.53      2.50 o 
   0   1  16        0.57        0.76      1.95 o 
   1   1  16        0.13        0.15      0.61 o 
   2   1  16        2.03        2.54      0.74 o 
   3   1  16       19.25       19.78      1.33 o 
   4   1  16        0.65        0.01      1.88 o 
   5   1  16        9.77       11.27      1.89 o 
  -1   2  16        1.90        1.93      1.42 o 
   0   2  16        0.52        0.47      1.92 o 
   1   2  16        0.38        0.90      0.56 o 
   2   2  16       70.84       72.52      1.23 o 
   3   2  16       10.84       11.74      0.92 o 
   4   2  16        0.19        0.48      0.92 o 
   5   2  16        1.74        1.56      1.45 o 
  -1   3  16        7.23        8.48      1.52 o 
   0   3  16       23.68       26.27      1.58 o 
   1   3  16       65.25       66.14      1.92 o 
   2   3  16      102.00      100.79      1.34 o 
   3   3  16       11.28       10.48      0.63 o 
   4   3  16        0.08        0.38      1.11 o 
   5   3  16        0.35        0.96      1.09 o 
  -1   4  16        1.01        0.65      1.21 o 
   0   4  16        0.10        0.76      1.74 o 
   1   4  16       67.93       63.58      1.04 o 
   2   4  16        4.98        3.82      1.68 o 
   3   4  16        1.46        0.50      0.83 o 
   4   4  16        1.02        0.74      1.17 o 
   5   4  16       11.29       13.86      1.36 o 
   0   5  16       13.46       12.40      1.32 o 
   1   5  16        1.47        1.60      0.80 o 
   2   5  16       14.69       16.12      1.56 o 
   3   5  16        0.71        0.34      1.39 o 
   4   5  16        0.05        0.23      0.95 o 
   1   6  16        0.16        0.37      0.79 o 
   2   6  16       16.32       19.64      1.42 o 
   3   6  16        1.47        2.12      1.59 o 
   2   0  17        6.75        6.33      1.86 o 
   3   0  17        1.33        2.01      1.14 o 
   1   1  17        0.50        0.42      0.49 o 
   2   1  17        0.57        1.15      0.55 o 
   3   1  17        9.27        9.85      0.90 o 
   1   2  17        0.05        0.63      0.78 o 
   2   2  17       24.89       26.07      1.03 o 
   3   2  17        7.98        7.36      0.96 o 
   4   2  17        4.08        1.72      2.07 o 
   1   3  17        4.86        6.37      0.65 o 
   2   3  17       98.63      102.62      1.74 o 
   3   3  17        4.06        1.28      1.59 o 
   4   3  17       12.43       15.89      1.43 o 
   1   4  17       45.78       41.69      0.98 o 
   2   4  17       22.15       16.02      5.27 o 
   3   4  17        0.66       -0.02      1.20 o 
                                                 
